# Supplementary material for: Quantitative analysis of proteome extracted from barley crowns grown under different drought conditions
Source: Front Plant Sci. 2015 Jun 30;6:479. doi: 10.3389/fpls.2015.00479 (PMC4485253; doi:10.3389/fpls.2015.00479)
Supplement: Supplementary file 1 [file DataSheet1.XLS]

## Sheet: List of supplementary data
A list of legends of supplementary tables and figures.
Table S1. A list of 99 protein spots with a unique protein identification or non-identified.
Each identified protein spot is characterised by GI number of the identified sequence in NCBI database, organism which the sequence belongs to, theoretical and experimental pI and MW values (theoretical values - values calculated from the identified sequence using ExPASy tool; experimental values - values determined from protein spot position on 2D-DIGE gel).
Protein spot relative abundance ratios in drought treatments (C - 65% SWC; D1 - 35% SWC; D2 - 30% SWC; D - a mean value of D1 and D2 treatments) with respect to control. Results of ANOVA analysis with respect to samplings (C, D1, D2) and treatments (C, D) and results of T-tests for the individual sample ratios are shown.
Basic parameters of MALDI-TOF/TOF identifications including MASCOT Score, expectancy values, identities, positives and gaps are given.
Functional annotations of proteins identified by MALDI-TOF/TOF or proteins identified by PBLAST search according to Gene Ontology database (www.geneontology.org) are given.
Table S2. Functional annotations of proteins identified by MALDI-TOF/TOF as proteins with known function.
Functional annotation was carried out using Gene Ontology database (www.geneontology.org) regarding three crieria: C - cellular localization; F - molecular function; P - biological process;
Table S3. A list of proteins which were identified as predicted proteins with unknown function by MALDI-TOF/TOF. A probable protein function was characterised by protein blast (PBLAST) search against NCBInr database (released on Feb 2, 2015; 91,447,086 sequences).
Functional annotation was carried out using Gene Ontology database (www.geneontology.org) regarding three crieria: C - cellular localization; F - molecular function; P - biological process;
Table S4. A list of definitions of GO annotations of the identified proteins.
Figure S1. Cluster analysis of 99 protein spots identified as unique proteins plus protein DHN5 and plant physiological parameters water saturation deficit (WSD), osmotic potential (OP) and 13C discrimination (13C).
Cluster analysis was performed in PermutMatrix software with the data subjected to Z-score transformation. Euclidean distances and Ward´s minimum criteria were selected for the analysis.
C1 - control samples (65% SWC); D1 - drought 1 samples (35% SWC); D2 - drought 2 samples (30% SWC).
Table S5. Arrangement of 2D-DIGE experiment.
IS - internal standard (mixed sample); C I - C III - control samples (3 biological replicates); D1 I - D1 III - drought 1 samples (3 biological replicates); D2 I - D2 IV - drought 2 samples (4 biological replicates)
Figure S2. Dynamics of protein spot density (ssp 6108) in cluster 1 (A; B) and protein spot functional annotation (C).
Figure S3. Dynamics of protein spot density (ssp 6513; ssp 7109) in cluster 2 (A; B) and protein spot functional annotation (C).
Figure S4. Dynamics of protein spot density (ssp 6813; ssp 9009) in cluster 3 (A; B) and protein spot functional annotation (C).
Figure S5. Dynamics of protein spot density (ssp 8809) in cluster 4 (A; B) and protein spot functional annotation (C).
Figure S6. Dynamics of protein spot density (ssp 8007) in cluster 5 (A; B) and protein spot functional annotation (C).
Figure S7. Dynamics of protein spot density (ssp 906) in cluster 5 (A; B) and protein spot functional annotation (C).
Figure S8. Dynamics of protein spot density (ssp 3114) in cluster 7 (A; B) and protein spot functional annotation (C).
Figure S9. Dynamics of protein spot density (ssp 1310) in cluster 8 (A; B) and protein spot functional annotation (C).
Table S6. Parameters of protein spot identification by MALDI-TOF/TOF.
Table S8. Parameters of protein spots identified by MALDI-TOF/TOF.
Protein MASCOT scores higher than 73 for MS and higher than 50 for MS/MS were considered statistically significant (p≤0.05).

## Sheet: Table S1
Table S1. A list of 99 protein spots with a unique protein identification or non-identified.
Each identified protein spot is characterised by GI number of the identified sequence in NCBI database, organism which the sequence belongs to, theoretical and experimental pI and MW values (theoretical values - values calculated from the identified sequence using ExPASy tool; experimental values - values determined from protein spot position on 2D-DIGE gel).
Protein spot relative abundance ratios in drought treatments (C - 65% SWC; D1 - 35% SWC; D2 - 30% SWC; D - a mean value of D1 and D2 treatments) with respect to control. Results of ANOVA analysis with respect to samplings (C, D1, D2) and treatments (C, D) and results of T-tests for the individual sample ratios are shown.
Basic parameters of MALDI-TOF/TOF identifications including MASCOT Score, expectancy values, identities, positives and gaps are given.
Functional annotations of proteins identified by MALDI-TOF/TOF or proteins identified by PBLAST search according to Gene Ontology database (www.geneontology.org) are given.
qualitative differences in protein accumulation
significant increase in protein acumulation (≥2.0 fold; T-Test < 0.05)
significant decrease in protein accumulation (≤0.5 fold; T-Test < 0.05)
significant ANOVA or T-test (p < 0.05)
T-, T-test of the ratio; D, union of drought1 and drought2; D1, Drought1; D2, Drought2; C, Control
density (%); density of the spot / density of all spots of interest * 100
sorted by:SSP
SSP	GI (NCBI)	UNIPROT	protein name	Organism	BLAST (UNIPROT)	BLAST GI (NCBI)	theoretical pI	theoretical MW	experimental pI	experimental Mr	density (%)	ANOVA (Sampling)	ANOVA (Treatment; Control vs drought)	D1/C	D2/C	D2/D1	D/C	T-D1/C	T-D2/C	T-D2/D1	T-D/C	Cluster	Score	Expect	Identities	Positives	Gaps	GO annotation	GO annotation of BLAST output protein
4			Non-identified						5.1036	19530.8	0.708548	0.0149176	0.00947306	1.87081	2.28634	1.22211	2.12013	0.2783	0.0260851	0.540645	0.0325139	3
11			Non-identified						5.2467	20093.6	0.443662	0.0428365	0.0145602	0.471442	0.51268	1.08747	0.495007	0.00206474	0.0624656	0.831289	0.00174416	6
12	151426183	M0WJV7	Glycine-rich RNA-binding protein 2, mitochondrial	Hordeum vulgare subsp. vulgare	M8AKN2	474394134	7.88	16570	5.2788	12131.1	1.06647	0.00506491	0.00253508	0.413968	0.600348	1.45023	0.520471	0.0101936	0.0258284	0.0672472	0.0150596	5	195 bits(495)	6e-58	111/124(90%)	114/124(91%)	0/124(0%)	GO:0000166 F:nucleotide binding GO:0003676 F:nucleic acid binding	GO:0003676 F:nucleic acid binding GO:0000166 F:nucleotide binding
17	18652408	Q8SA48	Succinate dehydrogenase 5	Hordeum vulgare subsp. vulgare	Q0JDA2	590592497	6.92	26096.5	5.1495	20612.3	0.312251	5.67474e-05	8.16137e-05	15.4954	19.6133	1.26575	17.9661	0.14676	0.00386527	0.42724	0.000444653	3	256 bits(654)	1e-81	115/173(66%)	144/173(83%)	0/173(0%)	GO:0006511 P:ubiquitin-dependent protein catabolic process GO:0009853 P:photorespiration GO:0051788 P:response to misfolded protein GO:0080129 P:proteasome core complex assembly GO:0005634 C:nucleus GO:0005749 C:mitochondrial respiratory chain complex II
112	326494234	F2D5L5	PREDICTED: tricin synthase 1-like	Hordeum vulgare subsp. vulgare	Q9XGP7	357148300	4.92	27101.9	5.1786	33280.5	1.65653	3.19761e-06	0.321398	1.88945	0.931015	0.492742	1.34177	0.00336301	0.587672	0.00102897	0.146421	1	425 bits(1092)	6e-148	197/239(82%)	223/239(93%)	0/239(0%)	GO:0008171 F:O-methyltransferase activity	GO:0008171 F:O-methyltransferase activity GO:0005634 C:nucleus GO:0032259 P:methylation GO:0008757 F:S-adenosylmethionine-dependent methyltransferase activity GO:0046872 F:metal ion binding
114	326488153	F2CRQ8	Heme-binding protein 2	Hordeum vulgare subsp. vulgare	B6T0C0	357127481	5.26	23932.2	5.2329	25973.1	0.347297	7.09568e-06	0.00654112	2.18306	4.09358	1.87516	3.32937	0.104836	0.0004531	0.0337836	0.00762788	3	370 bits(949)	6e-127	192/222(86%)	204/222(91%)	2/222(0%)	no annotation	no annotation
119	326488821	F2DLL1	Proteasome subunit beta type	Hordeum vulgare subsp. vulgare		475584965	5.16	22771.2	5.3	24800	0.73905	0.000825637	0.120367	1.04831	3.89836	3.7187	2.47333	0.911788	0.0114306	0.00579114	0.0828243	4	418 bits(1075)	1e-146()	201/204(99%)	202/204(99%)	0/204(0%)	GO:0005839 C:proteasome core complex GO:0005634 C:nucleus GO:0051603 P:proteolysis involved in cellular protein catabolic process GO:0005737 C:cytoplasm GO:0004298 F:threonine-type endopeptidase activity
205	147945622	A5JV93	Chloroplast oxygen-evolving enhancer protein 1	Leymus chinensis			6.09	34512.1	5.0935	35522.2	0.327012	0.00057892	0.220282	4.40977	1.0621	0.240851	2.40116	0.0043912	0.918591	0.00868175	0.189349	1						GO:0042549 P:photosystem II stabilization GO:0005509 F:calcium ion binding GO:0015979 P:photosynthesis GO:0009279 C:cell outer membrane GO:0009654 C:photosystem II oxygen evolving complex GO:0016021 C:integral component of membrane GO:0019898 C:extrinsic component of membrane
401	326528557	F2DED9	Late embryogenesis abundant protein Lea14-A	Hordeum vulgare subsp. vulgare	M7ZUD8	474359227	4.94	36247.1	5.0566	51740.6	0.726703	0.0190395	0.645458	0.678063	1.51499	2.23429	1.15631	0.0413099	0.0861601	0.0223276	0.497523	4	574 bits(1479)	0.0	301/320(94%)	309/320(96%)	0/320(0%)	GO:0009269 P:response to desiccation	GO:0005829 C:cytosol GO:0009506 C:plasmodesma GO:0005886 C:plasma membrane GO:0016049 P:cell growth GO:0048193 P:Golgi vesicle transport GO:0005794 C:Golgi apparatus GO:0000902 P:cell morphogenesis GO:0009651 P:response to salt stress GO:0006094 P:gluconeogenesis GO:0019344 P:cysteine biosynthetic process GO:0006096 P:glycolytic process GO:0009269 P:response to desiccation
408	326490676	F2D4I4	Delta-aminolevulinic acid dehydratase	Hordeum vulgare subsp. vulgare	F8WTR0	343161650	5.72	46097.5	5.2672	55678.6	0.544101	0.0468285	0.0126259	2.31982	2.06765	0.891297	2.17572	0.0662476	0.0102391	0.616598	0.00354446	2	853 bits(2205)	0.0()	419/426(98%)	420/426(98%)	0/426(0%)	GO:0004655 F:porphobilinogen synthase activity GO:0046872 F:metal ion binding GO:0006779 P:porphyrin-containing compound biosynthetic process	GO:0006779 porphyrin-containing compound biosynthetic process GO:0033014 tetrapyrrole biosynthetic process GO:0004655 porphobilinogen synthase activity GO:0016829 lyase activity GO:0046872 metal ion binding
715			Non-identified						5.2854	80083.2	0.328045	0.00327832	0.0223346	0.654186	0.19247	0.294213	0.423328	0.121758	0.00487086	0.0586815	0.0111946	7
803	32765549	Q7XJ80	cytosolic heat shock protein 90	Hordeum vulgare			4.95	80419.2	5.1	90000	0.145863	8.53489e-05	5.59496e-06	10.9406	11.8626	1.08427	11.4016	0.0088653	0.0102983	0.576676	1.80353e-05	3						GO:0006950 P:response to stress GO:0006457 P:protein folding GO:0005524 F:ATP binding
805	326506132	F2D884	Heat shock cognate 70 kDa protein 1	Hordeum vulgare subsp. vulgare	M8B090	475566738	5.07	71121.6	5.2077	84546.5	0.265178	6.83877e-07	1.91172e-08	0.232641	0.248455	1.06797	0.24213	0.0474373	0.024205	0.697176	0.0418031	6	1011 bits(2613)	0.0	641/645(99%)	644/645(99%)	0/645(0%)	GO:0005524 F:ATP binding	GO:0005524 F:ATP binding
906	218191732	B8AE35	PREDICTED: nudix hydrolase 3-like	Oryza sativa Indica Group	Q6K683	573923088	4.99	87427.4	5.2	95000	0.233114	0.0021351	0.00030682	0.409706	0.466759	1.13925	0.442307	0.00365481	0.0034095	0.511308	0.00427922	6	1508 bits(3903)	0.0	732/783(93%)	748/783(95%)	7/783(0%)	GO:0005829 C:cytosol GO:0016787 F:hydrolase activity GO:0046872 F:metal ion binding GO:0005773 C:vacuole	GO:0005773 C:vacuole GO:0016787 F:hydrolase activity GO:0005829 C:cytosol GO:0046872 F:metal ion binding
1001	326487468	F2CXF8	Low temperature-responsive RNA-binding protein	Hordeum vulgare subsp. vulgare	M4VSR0	471178681	5.45	15782.7	5.337	12632.6	2.22338	0.000377016	3.06226e-05	0.415675	0.408631	0.983053	0.41165	0.0166486	0.0177769	0.826576	0.0196385	6	282 bits(721)	3e-94	160/162(99%)	161/162(99%)	1/162(0%)	GO:0000166 F:nucleotide binding GO:0003676 F:nucleic acid binding	GO:0000166 F:nucleotide binding GO:0003676 F:nucleic acid binding
1103			Non-identified						5.3683	31014.8	1.43986	2.40003e-07	5.67091e-09	2.32844	2.30022	0.98788	2.30963	0.0268148	0.00197414	0.626342	0.00829267	3
1119	9501334	Q9LEH7	Chitinase II	Hordeum vulgare subsp. vulgare			9.12	27127.2	5.5685	26994.1	2.41281	0.0153364	0.00531444	1.93682	2.21483	1.14354	2.07583	0.0940056	0.0440649	0.366931	0.0637356	3						GO:0004568 F:chitinase activity GO:0016998 P:cell wall macromolecule catabolic process GO:0006032 P:chitin catabolic process GO:0005975 P:carbohydrate metabolic process
1212			Non-identified						5.5901	40180.9	0.876876	3.6992e-05	0.278691	1.12183	0.486353	0.433538	0.698177	0.289637	0.0150275	0.000787218	0.0899955	8
1213	151421343	M0YET8	Isoflavone reductase IRL	Hordeum vulgare subsp. vulgare	B6TVC6	226530526	5.33	33245.1	5.6075	42334.4	0.289	0.00279867	0.000342608	0.447314	0.401199	0.896907	0.420962	0.018051	0.0216866	0.568768	0.0246336	6	504 bits(1297)	2e-175	242/310(78%)	275/310(88%)	1/310(0%)	no annotation	no annotation
1303			Non-identified						5.3432	49204.9	0.694386	0.000826445	0.000668546	0.633808	0.438344	0.691605	0.536076	0.0415646	0.00919241	0.129281	0.000567106	7
1310	151420669	M0XLC4	Adenosine kinase 2	Hordeum vulgare subsp. vulgare	M8C7D4	475626178	5.07	37172.5	5.5755	50374.4	0.595324	3.67668e-05	0.0490376	0.884883	0.497979	0.562762	0.65274	0.135375	0.00614474	0.000430476	0.0190536	8	698 bits(1802)	0.0	340/344(99%)	341/344(99%)	0/344(0%)	GO:0016773 F:phosphotransferase activity, alcohol group as acceptor GO:0004001 F:adenosine kinase activity GO:0006166 P:purine ribonucleoside salvage	GO:0004001 F:adenosine kinase activity GO:0006166 P:purine ribonucleoside salvage GO:0016773 F:phosphotransferase activity, alcohol group as acceptor
1403	326520796	F2DCE0	Malate dehydrogenase [NADP] 1, chloroplastic	Hordeum vulgare subsp. vulgare	M7YQ36	474016592	5.89	46915.7	5.3679	55614.1	0.493363	3.45578e-05	1.39317e-05	3.61634	3.09774	0.856596	3.27061	0.0396312	0.00730348	0.334457	0.00186331	2	860 bits(2222)	0.0	418/433(97%)	423/433(97%)	4/433(0%)	no annotation
1712	17887465	Q8VYX1	Phosphoethanolamine methyltransferase	Triticum aestivum			5.21	56858.4	5.4859	76712.5	0.414614	0.000455858	6.55333e-05	0.504179	0.444136	0.88091	0.46415	0.0266232	0.0205555	0.0764981	0.0221625	6						GO:0006656 P:phosphatidylcholine biosynthetic process GO:0000234 F:phosphoethanolamine N-methyltransferase activity
1810			Non-identified						5.4886	85445.9	2.08851	9.11686e-05	0.122962	0.989803	2.97384	3.00448	2.18023	0.973671	0.0160862	0.00450464	0.0865316	4
1905	209944121	B6VGZ9	Putative phospholipase D alpha 1 (Fragment)	Triticum monococcum			5.4	617444	5.6	300000	0.204283	0.000390028	3.72902e-05	0.420958	0.431701	1.02552	0.427097	0.00820171	0.00683589	0.841598	0.0111597	6						GO:0003824 F:catalytic activity
2004	326493798	F2CR90	Glycine rich protein, RNA binding protein	Hordeum vulgare subsp. vulgare	Q40052	728594	5.41	16871.7	5.7475	16167.1	3.18582	0.00624082	0.19634	2.78037	1.14263	0.410964	1.84452	0.0329302	0.610404	0.0171422	0.0673922	1	291 bits(746)	1e-97	170/175(97%)	171/175(97%)	2/175(1%)	GO:0000166 F:nucleotide binding GO:0003676 F:nucleic acid binding	GO:0000166 F:nucleotide binding GO:0003676 F:nucleic acid binding
2104	115447473	Q6H852	Proteasome subunit alpha type	Oryza sativa Japonica Group			5.36	25844.3	5.6775	27532.9	2.01645	0.0192183	0.00332163	0.477127	0.580343	1.21633	0.536108	0.0373002	0.0893698	0.577446	0.044752	6						GO:0006511 P:ubiquitin-dependent protein catabolic process GO:0004298 F:threonine-type endopeptidase activity GO:0019773 C:proteasome core complex, alpha-subunit complex GO:0005634 C:nucleus GO:0005737 C:cytoplasm
2106	388271212	I3RN54	Inorganic pyrophosphotase	Triticum aestivum			5.41	24286.9	5.7239	29456.2	1.20094	8.85357e-06	0.0339071	6.36373	2.02793	0.318671	3.76225	0.0165613	0.295751	0.019578	0.072073	1						GO:0000287 F:magnesium ion binding GO:0004427 F:inorganic diphosphatase activity GO:0005737 C:cytoplasm GO:0006796 P:phosphate-containing compound metabolic process
2107			Non-identified						5.7368	32104.7	0.973655	0.00189443	0.00231327	3.6204	4.77303	1.31837	4.27905	0.00425776	0.00511177	0.170363	0.000369323	3
2108			Non-identified						5.7604	30973.3	0.514334	0.0310596	0.193023	2.36521	1.17797	0.498041	1.68679	0.0590967	0.709008	0.00661386	0.211385	1
2111			Non-identified						5.8039	32637.1	0.787181	0.00205936	0.00113371	1.85835	2.2203	1.19477	2.03932	0.0183081	0.0107553	0.194852	0.00338141	3
2209			Non-identified						5.8052	41572.2	1.99659	0.0176535	0.00998616	0.677754	0.452382	0.667472	0.565068	0.0434301	0.0241029	0.201522	0.00612604	7
2303	326502616	F2DV15	gibberellin receptor GID1L2	Hordeum vulgare subsp. vulgare	B6TMI7	226499172	5.46	36675.3	5.7196	45308.9	1.22191	0.0378965	0.0075279	0.485534	0.496228	1.02202	0.491645	0.0419927	0.0383655	0.944783	0.0405672	6	491 bits(1263)	7e-171	249/341(73%)	278/341(81%)	16/341(4%)	GO:0016787 F:hydrolase activity	GO:0016787 F:hydrolase activity
2304	223018643	C0KTA6	Chloroplast fructose-bisphosphate aldolase	Triticum aestivum			5.94	42015	5.7275	50237.9	1.25363	0.00109323	0.0171377	0.693353	0.307218	0.443091	0.500286	0.129713	0.0181032	0.0680968	0.0244851	7						GO:0006096 P:glycolytic process GO:0004332 F:fructose-bisphosphate aldolase activity
2813	50897038	Q6BCT3	Methionine synthase	Hordeum vulgare subsp. vulgare			5.67	84505.5	5.7845	87621.2	0.186814	4.4874e-05	3.64399e-06	0.163265	0.235965	1.44528	0.206885	0.00891764	0.000746754	0.5111	0.000487689	6						GO:0008270 F:zinc ion binding GO:0009086 P:methionine biosynthetic process GO:0003871 F:5-methyltetrahydropteroyltriglutamate-homocysteine S-methyltransferase activity
3006	326510343	F2CX17	Cold shock protein-1	Hordeum vulgare subsp. vulgare	Q75QN9	21322752	5.78	18176.3	6.1698	20081.1	0.594384	0.000154502	1.3851e-05	0.338068	0.22876	0.676669	0.275606	0.00365347	0.0011654	0.30559	1.74421e-06	6	196 bits(497)	5e-59	172/229(75%)	176/229(76%)	37/229(16%)	GO:0006355 P:regulation of transcription, DNA-templated GO:0008270 F:zinc ion binding GO:0003677 F:DNA binding	GO:0003676 nucleic acid binding GO:0003677 DNA binding GO:0008270 zinc ion binding GO:0046872 metal ion binding GO:0006355 regulation of transcription, DNA-templated
3008	131394	Q00434	Oxygen-evolving enhancer protein 2	Triticum aestivum			5.95	20020.3	6.1905	24480.5	2.90455	0.0067552	0.000930689	0.527382	0.498998	0.94618	0.511163	0.0402868	0.0289361	0.661332	0.039197	6						GO:0009535 C:chloroplast thylakoid membrane GO:0005509 F:calcium ion binding GO:0019898 C:extrinsic component of membrane GO:0009654 C:photosystem II oxygen evolving complex GO:0015979 P:photosynthesis
3103	4033417	O23979	Soluble inorganic pyrophosphatase	Hordeum vulgare subsp. vulgare			5.85	24049.5	5.9193	33249.7	0.417868	0.000659688	0.0116624	0.683866	0.312843	0.457462	0.461252	0.291208	0.105238	0.0300801	0.12427	7						GO:0005737 C:cytoplasm GO:0006796 P:phosphate-containing compound metabolic process GO:0000287 F:magnesium ion binding GO:0004427 F:inorganic diphosphatase activity
3104			Non-identified						5.9251	24734.5	1.10059	0.000601233	0.0025116	4.39032	2.92735	0.666773	3.55433	0.000766438	0.00433954	0.00927493	0.000530926	2
3107	2507469	P34937	Triosephosphate isomerase cytosolic	Hordeum vulgare			5.39	26605.5	5.9933	30172.5	0.2774	8.37287e-05	7.81852e-06	0.291453	0.226629	0.777584	0.259041	0.076748	0.0251324	0.44631	0.0578779	6						GO:0009570 C:chloroplast stroma GO:0004807 F:triose-phosphate isomerase activity GO:0009506 C:plasmodesma GO:0009060 P:aerobic respiration GO:0005886 C:plasma membrane GO:0006972 P:hyperosmotic response GO:0006098 P:pentose-phosphate shunt GO:0006096 P:glycolytic process GO:0005739 C:mitochondrion GO:0019344 P:cysteine biosynthetic process GO:0044262 P:cellular carbohydrate metabolic process GO:0…
3114	326502384	F2CYC6	PREDICTED: NADH dehydrogenase [ubiquinone] flavoprotein 2, mitochondrial	Hordeum vulgare subsp. vulgare	B6TN15	357133068	7.56	30108.5	6.1673	30672.3	0.559688	0.0326924	0.0389127	0.76034	0.481109	0.632756	0.600779	0.232259	0.0417493	0.120407	0.0607598	7	473 bits(1218)	6e-166	229/256(89%)	241/256(94%)	5/256(1%)	GO:0008137 F:NADH dehydrogenase (ubiquinone) activity GO:0009853 P:photorespiration GO:0051537 F:2 iron, 2 sulfur cluster binding GO:0051788 P:response to misfolded protein GO:0080129 P:proteasome core complex assembly GO:0006511 P:ubiquitin-dependent protein catabolic process GO:0006979 P:response to oxidative stress GO:0008270 F:zinc ion binding GO:0005747 C:mitochondrial respiratory chain comp…	GO:0006511 ubiquitin-dependent protein catabolic process GO:0006979 response to oxidative stress GO:0009853 photorespiration GO:0051788 response to misfolded protein GO:0055114 oxidation-reduction process GO:0080129 proteasome core complex assembly GO:0003954 NADH dehydrogenase activity GO:0008137 NADH dehydrogenase (ubiquinone) activity GO:0008270 zinc ion binding GO:0016491 oxidoreductase activ…
3116	326533368	F2DEY5	Glutathione S-transferase F8, chloroplastic-like	Hordeum vulgare subsp. vulgare	Q10S49	357114168	5.78	25642.2	6.207	28310.3	0.237768	0.00190437	0.131484	3.02947	1.17098	0.386529	1.91437	0.04056	0.690539	0.0283579	0.147128	1	429 bits(1104)	2e-150	202/223(91%)	214/223(95%)	0/223(0%)	no annotation	GO:0008152 metabolic process GO:0016740 transferase activity
3306	326532740	F2D294	PREDICTED: transcription factor Pur-alpha 1	Hordeum vulgare subsp. vulgare	B4FLN7	721633535	5.59	33123.3	5.9889	45197.2	1.01223	0.00395997	0.000534555	0.470307	0.506864	1.07773	0.491196	0.0409352	0.03386	0.466892	0.0394991	6	578 bits(1489)	0.0	298/313(95%)	299/313(95%)	11/313(3%)	GO:0009651 P:response to salt stress GO:0009750 P:response to fructose GO:0048767 P:root hair elongation GO:0003677 F:DNA binding GO:0005634 C:nucleus GO:0006351 P:transcription, DNA-templated GO:0006355 P:regulation of transcription, DNA-templated GO:0006816 P:calcium ion transport GO:0006833 P:water transport GO:0007030 P:Golgi organization GO:0007033 P:vacuole organization GO:0005737 C:cytopla…	no annotation
3315			Non-identified						6.1242	47685.7	0.396423	0.0112886	0.0995361	0.91585	0.240276	0.262353	0.529808	0.705192	0.00696735	0.0489298	0.0371435	8
3401	326491655	F2DC17	IAA-amino acid hydrolase ILR1-like protein 1	Hordeum vulgare subsp. vulgare	M8C5M2	475545140	5.55	47748.8	5.9139	59268.9	0.485833	0.00944627	0.00146398	0.35298	0.409302	1.15956	0.390528	0.0499348	0.0698682	0.612015	0.066927	6	850 bits(2197)	0.0	415/432(96%)	421/432(97%)	1/432(0%)	GO:0016787 F:hydrolase activity	GO:0008152 metabolic process GO:0016787 hydrolase activity
3409	326510151	F2CWS1	Predicted protein (DAG protein )	Hordeum vulgare subsp. vulgare	F6HK80	225448225	8.64	45664.8	6.0233	59239.9	0.637029	0.00534795	0.0383943	0.812672	0.483303	0.594709	0.624461	0.210302	0.0238478	0.027734	0.0344662	7	231 bits(590)	1e-67	174/370(47%)	197/370(53%)	58/370(15%)	no annotation	no annotation
3801			Non-identified						5.91	85336.3	0.278216	0.00234673	0.00160428	0.65331	0.468022	0.716386	0.547431	0.0753564	0.0093915	0.0645797	0.0172361	7
3804	2655420	O48563	Heat shock cognate protein HSC70	Brassica napus			5.07	70774.3	5.9701	84847.4	0.0704095	0.000118168	0.000246181	0.366881	0.569264	1.55163	0.488311	0.00693016	0.00582446	0.113573	0.00122154	5						GO:0005524 F:ATP binding
3810	326492542	F2E3Y2	Cell division cycle protein 48-like protein	Hordeum vulgare subsp. vulgare	M7ZG23	473821746	5.04	65469.3	6.0026	90607.7	0.139597	0.00791391	0.0011929	0.482199	0.598154	1.24047	0.548459	0.0247857	0.0427735	0.342605	0.0290307	6	1206 bits(3120)	0	590/593(99%)	592/593(99%)	0/593(0%)	GO:0005524 F:ATP binding	GO:0016787 F:hydrolase activity GO:0051301 P:cell division GO:0005524 F:ATP binding
4009	74049040	Q3S4H9	Eukaryotic translation initiation factor 5A3	Triticum aestivum	Q3S4H9		5.76	17381.6	6.3279	22486.4	3.8495	0.00122956	0.00289349	1.80741	2.44987	1.35546	2.17453	0.0108404	0.000501407	0.0197498	0.00046494	3						GO:0008612 P:peptidyl-lysine modification to peptidyl-hypusine GO:0045901 P:positive regulation of translational elongation GO:0003743 F:translation initiation factor activity GO:0006452 P:translational frameshifting GO:0003746 F:translation elongation factor activity GO:0043022 F:ribosome binding GO:0045905 P:positive regulation of translational termination	GO:0008612 P:peptidyl-lysine modification to peptidyl-hypusine GO:0045901 P:positive regulation of translational elongation GO:0003743 F:translation initiation factor activity GO:0006452 P:translational frameshifting GO:0003746 F:translation elongation factor activity GO:0043022 F:ribosome binding GO:0045905 P:positive regulation of translational termination
4109	326502466	F2DJM5	PREDICTED: glycine-rich protein 2-like (cold shock domain protein 1 ; S1_like superfamily)	Hordeum vulgare subsp. vulgare	Q6YUR8	357145183	5.95	24569.2	6.2492	33280.2	0.242902	0.000950975	0.000399705	0.491715	0.3241	0.659123	0.391146	0.0114251	0.02097	0.278149	0.000724053	7	248 bits(633)	6e-78	210/266(79%)	222/266(83%)	11/266(4%)	GO:0008270 F:zinc ion binding GO:0003677 F:DNA binding GO:0006355 P:regulation of transcription, DNA-templated	GO:0003677 F:DNA binding GO:0006355 P:regulation of transcription, DNA-templated GO:0008270 F:zinc ion binding
4201	1167955	Q40007	putative 32.7 kDa jasmonate-induced protein	Hordeum vulgare subsp. vulgare			5.97	32667.8	6.2479	36053.6	0.590723	2.00189e-05	9.71032e-07	0.0124582	0.0114843	0.921828	0.0119017	0.00916827	0.00911694	0.790217	0.00915864	6						no annotation
4203	2465430	O22528	32 kDa protein JRG1.3	Hordeum vulgare subsp. vulgare			6.06	32875.1	6.3023	34827.1	1.13562	0.000776499	0.000107169	0.254817	0.131585	0.51639	0.184399	0.00608284	0.00692439	0.298975	0.00682037	6						no annotation
4303	326517467	F2E8I0	stress responsive protein (RicinB_lectin_2, RICIN superfamily - domény na gi: 326517467)	Hordeum vulgare subsp. vulgare	B6TFB6	226499272	5.71	35615.6	6.2839	46387.8	0.485629	0.0304249	0.0320829	1.7487	2.43317	1.39141	2.20501	0.378194	0.025642	0.410799	0.039833	3	238 bits(608)	3e-74	115/171(67%)	135/171(78%)	3/171(1%)	no annotation	no annotation
4501	326507652	F2E797	ATP-citrate synthase	Hordeum vulgare subsp. vulgare	M8CX06	475612148	5.55	46798.9	6.2178	60263.7	0.338021	0.00841229	0.00375853	0.639197	0.425297	0.665361	0.516969	0.0708767	0.0126342	0.0602486	0.0235636	7	864 bits(2232)	0	420/423(99%)	422/423(99%)	0/423(0%)	GO:0005524 F:ATP binding	GO:0005524 F:ATP binding
4611	326493270	F2CQH5	UDP-glucose 6-dehydrogenase-like	Hordeum vulgare subsp. vulgare	M8CJ58	475609308	5.9	52708.5	6.3479	66747.8	0.635524	0.0476361	0.0374951	1.6317	2.15009	1.3177	1.92793	0.108643	0.0341375	0.20029	0.0351911	3	971 bits(2509)	0	468/480(98%)	478/480(99%)	0/480(0%)	GO:0003979 F:UDP-glucose 6-dehydrogenase activity GO:0051287 F:NAD binding	GO:0003979 F:UDP-glucose 6-dehydrogenase activity GO:0051287 F:NAD binding
4614	326493270	F2CQH5	UDP-glucose 6-dehydrogenase	Hordeum vulgare subsp. vulgare	M8CJ58	475609308	5.9	52708.5	6.4152	66705.2	1.15058	2.81614e-05	0.0213828	2.38303	4.79855	2.01364	3.76333	0.00174985	0.00172441	0.00930189	0.00185095	3	971 bits(2509)	0	468/480(98%)	478/480(99%)	0/480(0%)	GO:0003979 F:UDP-glucose 6-dehydrogenase activity GO:0051287 F:NAD binding	GO:0003979 F:UDP-glucose 6-dehydrogenase activity GO:0051287 F:NAD binding
4708	326509673	F2CW31	2,3-bisphosphoglycerate-independent phosphoglycerate mutase-like	Hordeum vulgare subsp. vulgare	Q10LY9	108707955	5.8	62886.4	6.3472	80668.3	0.197878	0.000458883	0.258564	0.738402	2.30787	3.12549	1.52314	0.102594	0.028852	0.0113673	0.214074	4	1012 bits(2616)	0	498/553(90%)	520/553(94%)	0/553(0%)	GO:0030145 F:manganese ion binding GO:0006007 P:glucose catabolic process GO:0004619 F:phosphoglycerate mutase activity GO:0005737 C:cytoplasm	GO:0006007 P:glucose catabolic process GO:0005737 C:cytoplasm GO:0030145 F:manganese ion binding GO:0004619 F:phosphoglycerate mutase activity
4812	326526355	F2DQ23	Phenylalanine ammonia-lyase	Hordeum vulgare subsp. vulgare			5.89	75619.4	6.352	85174.5	0.881253	0.00612095	0.304067	1.10355	0.543438	0.492447	0.783485	0.473562	0.0443654	0.00024332	0.236776	8						GO:0006559 P:L-phenylalanine catabolic process GO:0045548 F:phenylalanine ammonia-lyase activity GO:0009800 P:cinnamic acid biosynthetic process GO:0005737 C:cytoplasm
5202	1167955	Q40007	32 kDa protein	Hordeum vulgare subsp. vulgare			5.97	32667.8	6.5109	35873.4	3.88468	0.000181204	2.0298e-05	0.358582	0.394932	1.10137	0.379354	0.0157338	0.00993575	0.348823	0.0137737	6						no annotation
5701	326509673	F2CW31	2,3-bisphosphoglycerate-independent phosphoglycerate mutase-like	Hordeum vulgare subsp. vulgare	Q10LY9	108707955	5.8	62886.4	6.4572	80154.4	0.477463	0.000758655	0.0712389	1.88297	5.47131	2.90568	3.93345	0.18292	0.00103178	0.000654305	0.0102639	4	1012 bits(2616)	0	498/553(90%)	520/553(94%)	0/553(0%)	GO:0030145 F:manganese ion binding GO:0006007 P:glucose catabolic process GO:0004619 F:phosphoglycerate mutase activity GO:0005737 C:cytoplasm	GO:0006007 P:glucose catabolic process GO:0005737 C:cytoplasm GO:0030145 F:manganese ion binding GO:0004619 F:phosphoglycerate mutase activity
5821	326514918	F2DXJ9	Sucrose-UDP glucosyltransferase 1	Hordeum vulgare subsp. vulgare	P31922	401138	5.85	92205.4	6.5954	87834.2	0.467087	0.00610546	0.0153952	1.54107	2.22631	1.44465	1.93264	0.118213	0.00379688	0.0690154	0.00503551	3	1663 bits(4307)	0	802/808(99%)	803/808(99%)	1/808(0%)	GO:0009058 P:biosynthetic process GO:0005985 P:sucrose metabolic process GO:0016157 F:sucrose synthase activity	GO:0016157 F:sucrose synthase activity GO:0009058 P:biosynthetic process GO:0005985 P:sucrose metabolic process
6108	21212950	Q8LPD5	Glutathione-S-transferase, I subunit	Hordeum vulgare subsp. vulgare			5.86	23480.2	6.77	26555.6	2.57627	0.00687343	0.17669	2.43549	1.14508	0.470162	1.69811	0.0363834	0.451352	0.062374	0.0680249	1						GO:0016740 F:transferase activity
6508			Non-identified						6.7837	65205	0.445093	0.0394913	0.8267	0.47912	1.26958	2.64982	0.874351	0.077403	0.334521	0.0323529	0.645322	5
6513	326498609	F2E4L8	Methylthioribose kinase	Hordeum vulgare subsp. vulgare	Q7XR61	46883147	6.15	46745.4	6.9098	59617.3	0.576127	0.00773083	0.00111847	2.37414	2.11601	0.891278	2.22664	0.021311	0.0332866	0.454202	0.027153	2	738 bits(1904)	0	356/416(86%)	379/416(91%)	8/416(1%)	GO:0005829 C:cytosol GO:0005524 F:ATP binding GO:0019509 P:L-methionine biosynthetic process from methylthioadenosine GO:0046522 F:S-methyl-5-thioribose kinase activity	GO:0046522 F:S-methyl-5-thioribose kinase activity GO:0019509 P:L-methionine biosynthetic process from methylthioadenosine GO:0005524 F:ATP binding
6813	326513870	F2CYN2	Methionine synthase 2 enzyme	Hordeum vulgare subsp. vulgare	Q4LB12	68655500	5.82	84429.4	6.8661	85617.8	0.364455	0.0120595	0.0149614	1.68204	2.374	1.41139	2.07745	0.0421095	0.00300361	0.0534026	0.0017987	3	1584 bits(4101)	0	765/766(99%)	766/766(100%)	0/766(0%)	GO:0003871 F:5-methyltetrahydropteroyltriglutamate-homocysteine S-methyltransferase activity GO:0009086 P:methionine biosynthetic process GO:0008270 F:zinc ion binding	GO:0003871 F:5-methyltetrahydropteroyltriglutamate-homocysteine S-methyltransferase activity GO:0008270 F:zinc ion binding GO:0009086 P:methionine biosynthetic process
7001			Non-identified						6.9938	19565.6	1.67568	0.000188089	0.0139633	42.7917	102.966	2.40621	77.1767	0.012969	0.00173896	0.00388672	0.00123078	3
7005			Non-identified						7.1002	11444	3.25737	9.22708e-05	0.343877	0.479219	1.05727	2.20625	0.809537	0.00107594	0.341961	0.000107135	0.170413	5
7006	6179604	Q9SME4	Glutathione peroxidase	Hordeum vulgare subsp. vulgare			6.72	18258.7	7.136	19030.5	0.19517	1.7776e-05	0.051446	2.74698	12.8464	4.67656	7.79669	0.00571404	0.00491157	0.00782484	0.031639	4						GO:0004602 F:glutathione peroxidase activity GO:0006979 P:response to oxidative stress
7106			Non-identified						7.0394	31336.1	0.174335	0.00669107	0.00108621	2.68674	2.96927	1.10515	2.84818	0.0513865	0.00319896	0.625319	0.00241742	3
7109	326529393	F2E168	Glutathione S-transferase 6, chloroplastic	Hordeum vulgare subsp. vulgare	M8AVZ3	474389547	6.45	25386.8	7.1028	27645.2	2.76423	0.00471758	0.00572505	3.98414	2.20054	0.552325	2.96494	0.00275633	0.172832	0.0677064	0.0120583	2	461 bits(1187)	4e-163	219/223(98%)	222/223(99%)	0/223(0%)	no annotation	GO:0016740 F:transferase activity
7110	326516502	F2DBD5	Flavoprotein wrbA	Hordeum vulgare subsp. vulgare	K7VH40	413949773	6.21	21782	7.1058	25360.4	1.36152	0.00885411	0.0228912	4.09522	2.1809	0.532549	3.00132	0.0110618	0.0718083	0.0414541	0.00960024	2	384 bits(987)	3e-133	186/204(91%)	199/204(97%)	0/204(0%)	GO:0016491 F:oxidoreductase activity GO:0045892 P:negative regulation of transcription, DNA-templated GO:0010181 F:FMN binding	GO:0016491 F:oxidoreductase activity GO:0045892 P:negative regulation of transcription, DNA-templated GO:0010181 F:FMN binding
7220			Non-identified						7.0862	39014.5	0.278152	5.15853e-05	0.00106134	0.139912	0.533503	3.81314	0.364821	0.000726633	0.00450274	0.0019851	0.000455791	5
7301			Non-identified						6.9245	49517.2	0.858141	0.00620245	0.00137442	0.447755	0.51812	1.15715	0.487963	0.0103318	0.0125825	0.482242	0.0135927	6
7403	119388733	A9U8G9	Alcohol dehydrogenase	Triticum dicoccoides			6.28	41036.3	6.9573	55361.8	1.03878	0.0133841	0.00255423	2.19845	2.0123	0.915325	2.10538	0.0243441	0.0327148	0.615952	0.000905114	2						GO:0016491 F:oxidoreductase activity GO:0008270 F:zinc ion binding
7414			Non-identified						7.0781	58438.5	0.204446	0.0109397	0.0047103	1.7049	2.03074	1.19112	1.9004	0.102931	0.0495883	0.355212	0.00887364	3
7502	301508493	E0A9F0	Methionine aminopeptiase	Hordeum vulgare			6.58	43373.9	6.9235	62494.5	0.183096	0.00141149	0.00019371	0.304082	0.410108	1.34868	0.374766	0.0106773	0.0114603	0.311938	0.0124421	6						GO:0001510 P:RNA methylation GO:0004177 F:aminopeptidase activity GO:0006164 P:purine nucleotide biosynthetic process GO:0006606 P:protein import into nucleus GO:0008235 F:metalloexopeptidase activity GO:0009220 P:pyrimidine ribonucleotide biosynthetic process GO:0009640 P:photomorphogenesis GO:0010388 P:cullin deneddylation GO:0005730 C:nucleolus GO:0005886 C:plasma membrane
7520	326496042	F2D6C1	Alanine-glyoxylate aminotransferase	Hordeum vulgare subsp. vulgare	D2KZ10	283806359	7.63	51767.4	7.2193	61764.6	0.659915	0.00398479	0.000493341	0.443312	0.514531	1.16065	0.484009	0.0195445	0.0271091	0.53726	0.0277977	6	974 bits(2517)	0	470/479(98%)	475/479(99%)	0/479(0%)	GO:0019544 P:arginine catabolic process to glutamate GO:0005739 C:mitochondrion GO:0008453 F:alanine-glyoxylate transaminase activity GO:0030170 F:pyridoxal phosphate binding GO:0005774 C:vacuolar membrane GO:0009853 P:photorespiration GO:0008270 F:zinc ion binding	GO:0005739 C:mitochondrion GO:0005774 C:vacuolar membrane GO:0008270 F:zinc ion binding GO:0008453 F:alanine-glyoxylate transaminase activity GO:0009853 P:photorespiration GO:0019544 P:arginine catabolic process to glutamate GO:0030170 F:pyridoxal phosphate binding
7802	50897038	Q6BCT3	methionine synthase	Hordeum vulgare subsp. vulgare			5.67	84505.5	6.9603	85511.8	0.199441	4.59903e-06	0.00367406	9.7526	18.3035	1.87678	14.6388	0.00332493	0.000372667	0.00108101	0.000286305	3						GO:0008270 F:zinc ion binding GO:0009086 P:methionine biosynthetic process GO:0003871 F:5-methyltetrahydropteroyltriglutamate-homocysteine S-methyltransferase activity
8006	2266666	O24003	PR17c precursor	Hordeum vulgare	A7YA60	157093712	8.56	24232.3	7.4493	23465.2	3.28197	0.000692078	0.0393377	66.138	215.275	3.25493	151.359	0.109971	0.0022859	0.00684854	0.00418053	3	389 bits(998)	3e-134	187/224(83%)	201/224(89%)	0/224(0%)	no annotation
8007	326511160	F2CXM3	Nucleoside diphosphate kinase	Hordeum vulgare subsp. vulgare	F2CXM3_HORVD	475501458	9.13	26535.3	7.4503	12466.7	0.367676	4.85291e-05	0.011642	0.265263	0.706853	2.66472	0.559657	0.0316681	0.00158137	0.0457804	0.00539042	5	430 bits(1105)	4e-148	223/249(90%)	229/249(91%)	4/249(1%)	GO:0004550 F:nucleoside diphosphate kinase activity GO:0006183 P:GTP biosynthetic process GO:0006241 P:CTP biosynthetic process GO:0005524 F:ATP binding GO:0006228 P:UTP biosynthetic process	GO:0003677 DNA binding GO:0008270 zinc ion binding GO:0006355 regulation of transcription, DNA-templated GO:0006165 nucleoside diphosphate phosphorylation GO:0006183 GTP biosynthetic process GO:0006228 UTP biosynthetic process GO:0006241 CTP biosynthetic process GO:0016310 phosphorylation GO:0000166 nucleotide binding GO:0004550 nucleoside diphosphate kinase activity GO:0005524 ATP binding GO:001…
8104			Non-identified						7.3615	33215.2	5.8873	1.84721e-05	0.0209606	5.43306	14.7108	2.70765	10.7346	0.0200369	0.000258989	0.000280175	0.00233714	3
8106			Non-identified						7.4377	32838.5	3.93673	0.000700774	0.0738288	1.37972	4.38369	3.17722	3.38237	0.652731	0.00108271	0.0952272	0.0157399	4
8201	326497973	F2DIC8	Putative r40c1 protein	Hordeum vulgare subsp. vulgare	Q8H7M3	24899397	6.27	38738.3	7.2616	42781.8	0.556713	0.0234162	0.0255081	1.69683	2.15196	1.26822	1.9569	0.0473238	0.0156844	0.206689	0.00902852	3	601 bits(1549)	0	279/320(87%)	304/320(95%)	1/320(0%)	no annotation	no annotation
8202	326528789	F2DQP5	Annexin D1	Hordeum vulgare subsp. vulgare	F2DQP5	473951715	6.52	35246.1	7.2874	40900.5	1.36684	0.00394934	0.165303	4.70912	1.38969	0.295106	2.8123	0.0161602	0.457577	0.0157217	0.0546835	1	630 bits(1626)	0	302/314(96%)	311/314(99%)	0/314(0%)	GO:0005544 F:calcium-dependent phospholipid binding GO:0005509 F:calcium ion binding	GO:0005544 F:calcium-dependent phospholipid binding GO:0005509 F:calcium ion binding
8217	3037080	O65189	Glucan endo-1,3-beta-glucosidase isoenzyme I	Hordeum vulgare			7.7	32961.3	7.6275	38046.1	0.410187	0.00243822	0.000275329	0.453561	0.552755	1.2187	0.510243	0.0255265	0.0307712	0.459702	0.0123882	6						GO:0004553 F:hydrolase activity, hydrolyzing O-glycosyl compounds GO:0005975 P:carbohydrate metabolic process
8403	326488173	F2D4A4	PREDICTED: 60S ribosomal protein L4-1-like	Hordeum vulgare subsp. vulgare	B6SK79	357111266	10.58	44177.1	7.2724	57292	0.193883	0.0105861	0.0046845	0.583171	0.369269	0.633209	0.47622	0.0122154	0.0330774	0.280504	0.00243271	7	723 bits(1867)	0.0	367/404(91%)	391/404(96%)	0/404(0%)	GO:0005840 C:ribosome GO:0006412 P:translation GO:0003735 F:structural constituent of ribosome
8411	357123904	I1GXG2	26S protease regulatory subunit S10B homolog B-like	Brachypodium distachyon			7.03	44755.6	7.5624	57624.7	2.61637	0.000155877	2.99862e-05	0.46411	0.514809	1.10924	0.493081	0.00200769	0.00108777	0.453447	6.10253e-07	6						GO:0005737 C:cytoplasm GO:0016787 F:hydrolase activity GO:0005524 F:ATP binding GO:0030163 P:protein catabolic process
8607	326495152	F2CS51	Pyruvate kinase	Hordeum vulgare subsp. vulgare	F2CS51	475622693	7.51	55453.6	7.5854	70028.7	0.845056	0.00164737	0.0014062	2.15658	2.76596	1.28257	2.5048	0.0163224	0.000352897	0.0873317	0.000219861	3	1041 bits(2691)	0	507/514(99%)	513/514(99%)	0/514(0%)	GO:0004743 F:pyruvate kinase activity GO:0030955 F:potassium ion binding GO:0006096 P:glycolytic process GO:0000287 F:magnesium ion binding	GO:0004743 F:pyruvate kinase activity GO:0030955 F:potassium ion binding GO:0006096 P:glycolytic process GO:0000287 F:magnesium ion binding
8708	115465357	Q0DG31	dynamin-related protein 5A-like	Oryza sativa Japonica Group	K7UX79	573944832	7.65	68683.8	7.4029	76617.5	0.134702	0.000914394	0.00106024	0.515679	0.254401	0.493331	0.341493	0.0249766	0.00144884	0.0284504	0.00154718	7	244 bits(3220)	0	601/609(99%)	606/609(99%)	0/609(0%)	GO:0003924 F:GTPase activity GO:0005525 F:GTP binding	GO:0003924 F:GTPase activity GO:0005525 F:GTP binding
8709	357125045	I1GLY9	DEAD-box ATP-dependent RNA helicase 37-like	Brachypodium distachyon	Q75HJ0	573926445	8.24	67364.4	7.4036	79009.6	0.20221	0.0160567	0.0170185	0.676123	0.464079	0.686382	0.534761	0.157464	0.0426273	0.203112	0.0625257	7	978 bits(2529)	0	531/603(88%)	552/603(91%)	11/603(1%)	GO:0003676 F:nucleic acid binding GO:0005524 F:ATP binding GO:0004386 F:helicase activity	GO:0003723 F:RNA binding GO:0004386 F:helicase activity GO:0005524 F:ATP binding
8801	326506018	F2D827	Protein TOC75, chloroplastic-like	Hordeum vulgare subsp. vulgare	Q84Q83	573924536	7.95	86920	7.2399	85004.8	0.107969	0.00483947	0.000930115	0.515117	0.447641	0.869009	0.47656	0.0111374	0.00433175	0.542594	0.0060518	6	1396 bits(3613)	0	724/814(89%)	751/814(92%)	8/814(0%)	GO:0009658 P:chloroplast organization GO:0010006 C:Toc complex GO:0015450 F:P-P-bond-hydrolysis-driven protein transmembrane transporter activity GO:0048481 P:ovule development GO:0005774 C:vacuolar membrane GO:0031359 C:integral component of chloroplast outer membrane GO:0045037 P:protein import into chloroplast stroma GO:0048598 P:embryonic morphogenesis	GO:0009707 C:chloroplast outer membrane GO:0016021 C:integral component of membrane GO:0015031 P:protein transport
8806	50897038	Q6BCT3	Methionine synthase	Hordeum vulgare subsp. vulgare			5.67	84505.5	7.6006	85286.7	0.600087	0.0021327	0.000593611	2.4865	2.97063	1.1947	2.77698	0.0191975	0.0311705	0.333109	0.00117314	3						GO:0008270 F:zinc ion binding GO:0009086 P:methionine biosynthetic process GO:0003871 F:5-methyltetrahydropteroyltriglutamate-homocysteine S-methyltransferase activity
8808	50897038	Q6BCT3	Methionine synthase	Hordeum vulgare subsp. vulgare			5.67	84505.5	7.6364	85145.9	1.30334	0.0144996	0.12511	1.1624	2.77814	2.39001	2.08568	0.681759	0.0110528	0.0213093	0.035235	4						GO:0008270 F:zinc ion binding GO:0009086 P:methionine biosynthetic process GO:0003871 F:5-methyltetrahydropteroyltriglutamate-homocysteine S-methyltransferase activity
8809	50897038	Q6BCT3	Methionine synthase	Hordeum vulgare subsp. vulgare			5.67	84505.5	7.6771	85007.6	1.45324	0.000817499	0.00595451	1.92373	2.72203	1.41498	2.3799	0.073554	0.000729542	0.0763741	0.00045567	3						GO:0008270 F:zinc ion binding GO:0009086 P:methionine biosynthetic process GO:0003871 F:5-methyltetrahydropteroyltriglutamate-homocysteine S-methyltransferase activity
9004	122022	P27807	Histone H2B.1	Triticum aestivum			10	16302.1	7.7439	17408.8	1.30417	0.00625076	0.00642373	0.649963	0.411983	0.633856	0.513975	0.0248742	0.00334761	0.0521017	0.00457051	7						GO:0003677 F:DNA binding GO:0000786 C:nucleosome GO:0005634 C:nucleus GO:0046982 protein heterodimerization activity
9006	385145559	I0J190	Peptidyl-prolyl cis-trans isomerase (CYCLOPHILIN 1)	Oryza brachyantha			8.27	18338.9	7.7958	17705	0.504472	0.0271996	0.0059421	6.81377	5.9392	0.871648	6.31402	0.000330077	0.03509	0.583904	0.000305603	2						GO:0003755 F:peptidyl-prolyl cis-trans isomerase activity GO:0006457 P:protein folding
9009	357110922	I1H1Z7	60S ribosomal protein L9-like	Brachypodium distachyon			9.86	21321	7.9	23500	1.45052	0.0385587	0.0158013	2.84818	3.35873	1.17926	3.13992	0.0784272	0.0171889	0.556057	0.0135792	3						GO:0005840 C:ribosome GO:0006412 P:translation GO:0003735 F:structural constituent of ribosome GO:0019843 F:rRNA binding
9801	50897038	Q6BCT3	Methionine synthase	Hordeum vulgare subsp. vulgare			5.67	84505.5	7.7	85000	0.30193	0.000290524	0.03785	1.2731	2.28175	1.79227	1.77743	0.138672	0.0026469	0.00473134	0.0215175	4						GO:0008270 F:zinc ion binding GO:0009086 P:methionine biosynthetic process GO:0003871 F:5-methyltetrahydropteroyltriglutamate-homocysteine S-methyltransferase activity
													down	27	32	12	25
													up	23	39	15	32
													Down in D1 and D2		13
													Up in D1 and D2		15

## Sheet: GOannotations
Table S2. Functional annotations of proteins identified by MALDI-TOF/TOF as proteins with known function.
Functional annotation was carried out using Gene Ontology database (www.geneontology.org) regarding three crieria: C - cellular localization; F - molecular function; P - biological process;
	accession	protein_name	organism	go_id	go_name
1	A5JV93	Chloroplast oxygen-evolving enhancer protein 1	Leymus chinensis	GO:0042549	P:photosystem II stabilization
2	A5JV93	Chloroplast oxygen-evolving enhancer protein 1	Leymus chinensis	GO:0005509	F:calcium ion binding
3	A5JV93	Chloroplast oxygen-evolving enhancer protein 1	Leymus chinensis	GO:0015979	P:photosynthesis
4	A5JV93	Chloroplast oxygen-evolving enhancer protein 1	Leymus chinensis	GO:0009279	C:cell outer membrane
5	A5JV93	Chloroplast oxygen-evolving enhancer protein 1	Leymus chinensis	GO:0009654	C:photosystem II oxygen evolving complex
6	A5JV93	Chloroplast oxygen-evolving enhancer protein 1	Leymus chinensis	GO:0016021	C:integral component of membrane
7	A5JV93	Chloroplast oxygen-evolving enhancer protein 1	Leymus chinensis	GO:0019898	C:extrinsic component of membrane
8	A9U8G9	Alcohol dehydrogenase ADH1A	Triticum dicoccoides	GO:0016491	F:oxidoreductase activity
9	A9U8G9	Alcohol dehydrogenase ADH1A	Triticum dicoccoides	GO:0008270	F:zinc ion binding
10	B6VGZ9	Putative phospholipase D alpha 1	Triticum monococcum	GO:0003824	F:catalytic activity
11	B8AE35	Putative uncharacterized protein	Oryza sativa subsp. indica	GO:0005829	C:cytosol
12	B8AE35	Putative uncharacterized protein	Oryza sativa subsp. indica	GO:0016787	F:hydrolase activity
13	B8AE35	Putative uncharacterized protein	Oryza sativa subsp. indica	GO:0046872	F:metal ion binding
14	B8AE35	Putative uncharacterized protein	Oryza sativa subsp. indica	GO:0005773	C:vacuole
15	C0KTA6	Fructose-bisphosphate aldolase	Triticum aestivum	GO:0006096	P:glycolytic process
16	C0KTA6	Fructose-bisphosphate aldolase	Triticum aestivum	GO:0004332	F:fructose-bisphosphate aldolase activity
17	E0A9F0	Methionine aminopeptiase	Hordeum vulgare	GO:0001510	P:RNA methylation
18	E0A9F0	Methionine aminopeptiase	Hordeum vulgare	GO:0004177	F:aminopeptidase activity
19	E0A9F0	Methionine aminopeptiase	Hordeum vulgare	GO:0006164	P:purine nucleotide biosynthetic process
20	E0A9F0	Methionine aminopeptiase	Hordeum vulgare	GO:0006606	P:protein import into nucleus
21	E0A9F0	Methionine aminopeptiase	Hordeum vulgare	GO:0008235	F:metalloexopeptidase activity
22	E0A9F0	Methionine aminopeptiase	Hordeum vulgare	GO:0009220	P:pyrimidine ribonucleotide biosynthetic process
23	E0A9F0	Methionine aminopeptiase	Hordeum vulgare	GO:0009640	P:photomorphogenesis
24	E0A9F0	Methionine aminopeptiase	Hordeum vulgare	GO:0010388	P:cullin deneddylation
25	E0A9F0	Methionine aminopeptiase	Hordeum vulgare	GO:0005730	C:nucleolus
26	E0A9F0	Methionine aminopeptiase	Hordeum vulgare	GO:0005886	C:plasma membrane
27	F2CQH5	UDP-glucose 6-dehydrogenase	Hordeum vulgare var. distichum	GO:0003979	F:UDP-glucose 6-dehydrogenase activity
28	F2CQH5	UDP-glucose 6-dehydrogenase	Hordeum vulgare var. distichum	GO:0051287	F:NAD binding
29	F2CR90	Predicted protein	Hordeum vulgare var. distichum	GO:0000166	F:nucleotide binding
30	F2CR90	Predicted protein	Hordeum vulgare var. distichum	GO:0003676	F:nucleic acid binding
31	F2CS51	Pyruvate kinase	Hordeum vulgare var. distichum	GO:0004743	F:pyruvate kinase activity
32	F2CS51	Pyruvate kinase	Hordeum vulgare var. distichum	GO:0030955	F:potassium ion binding
33	F2CS51	Pyruvate kinase	Hordeum vulgare var. distichum	GO:0006096	P:glycolytic process
34	F2CS51	Pyruvate kinase	Hordeum vulgare var. distichum	GO:0000287	F:magnesium ion binding
35	F2CW31	Predicted protein	Hordeum vulgare var. distichum	GO:0030145	F:manganese ion binding
36	F2CW31	Predicted protein	Hordeum vulgare var. distichum	GO:0006007	P:glucose catabolic process
37	F2CW31	Predicted protein	Hordeum vulgare var. distichum	GO:0004619	F:phosphoglycerate mutase activity
38	F2CW31	Predicted protein	Hordeum vulgare var. distichum	GO:0005737	C:cytoplasm
39	F2CX17	Predicted protein	Hordeum vulgare var. distichum	GO:0006355	P:regulation of transcription, DNA-templated
40	F2CX17	Predicted protein	Hordeum vulgare var. distichum	GO:0008270	F:zinc ion binding
41	F2CX17	Predicted protein	Hordeum vulgare var. distichum	GO:0003677	F:DNA binding
42	F2CXF8	Predicted protein	Hordeum vulgare var. distichum	GO:0000166	F:nucleotide binding
43	F2CXF8	Predicted protein	Hordeum vulgare var. distichum	GO:0003676	F:nucleic acid binding
44	F2CXM3	Nucleoside diphosphate kinase	Hordeum vulgare var. distichum	GO:0004550	F:nucleoside diphosphate kinase activity
45	F2CXM3	Nucleoside diphosphate kinase	Hordeum vulgare var. distichum	GO:0006183	P:GTP biosynthetic process
46	F2CXM3	Nucleoside diphosphate kinase	Hordeum vulgare var. distichum	GO:0006241	P:CTP biosynthetic process
47	F2CXM3	Nucleoside diphosphate kinase	Hordeum vulgare var. distichum	GO:0005524	F:ATP binding
48	F2CXM3	Nucleoside diphosphate kinase	Hordeum vulgare var. distichum	GO:0006228	P:UTP biosynthetic process
49	F2CYC6	Predicted protein	Hordeum vulgare var. distichum	GO:0008137	F:NADH dehydrogenase (ubiquinone) activity
50	F2CYC6	Predicted protein	Hordeum vulgare var. distichum	GO:0009853	P:photorespiration
51	F2CYC6	Predicted protein	Hordeum vulgare var. distichum	GO:0051537	F:2 iron, 2 sulfur cluster binding
52	F2CYC6	Predicted protein	Hordeum vulgare var. distichum	GO:0051788	P:response to misfolded protein
53	F2CYC6	Predicted protein	Hordeum vulgare var. distichum	GO:0080129	P:proteasome core complex assembly
54	F2CYC6	Predicted protein	Hordeum vulgare var. distichum	GO:0006511	P:ubiquitin-dependent protein catabolic process
55	F2CYC6	Predicted protein	Hordeum vulgare var. distichum	GO:0006979	P:response to oxidative stress
56	F2CYC6	Predicted protein	Hordeum vulgare var. distichum	GO:0008270	F:zinc ion binding
57	F2CYC6	Predicted protein	Hordeum vulgare var. distichum	GO:0005747	C:mitochondrial respiratory chain complex I
58	F2CYN2	Predicted protein	Hordeum vulgare var. distichum	GO:0003871	F:5-methyltetrahydropteroyltriglutamate-homocysteine S-methyltransferase activity
59	F2CYN2	Predicted protein	Hordeum vulgare var. distichum	GO:0009086	P:methionine biosynthetic process
60	F2CYN2	Predicted protein	Hordeum vulgare var. distichum	GO:0008270	F:zinc ion binding
61	F2D294	Predicted protein	Hordeum vulgare var. distichum	GO:0009651	P:response to salt stress
62	F2D294	Predicted protein	Hordeum vulgare var. distichum	GO:0009750	P:response to fructose
63	F2D294	Predicted protein	Hordeum vulgare var. distichum	GO:0048767	P:root hair elongation
64	F2D294	Predicted protein	Hordeum vulgare var. distichum	GO:0003677	F:DNA binding
65	F2D294	Predicted protein	Hordeum vulgare var. distichum	GO:0005634	C:nucleus
66	F2D294	Predicted protein	Hordeum vulgare var. distichum	GO:0006351	P:transcription, DNA-templated
67	F2D294	Predicted protein	Hordeum vulgare var. distichum	GO:0006355	P:regulation of transcription, DNA-templated
68	F2D294	Predicted protein	Hordeum vulgare var. distichum	GO:0006816	P:calcium ion transport
69	F2D294	Predicted protein	Hordeum vulgare var. distichum	GO:0006833	P:water transport
70	F2D294	Predicted protein	Hordeum vulgare var. distichum	GO:0007030	P:Golgi organization
71	F2D294	Predicted protein	Hordeum vulgare var. distichum	GO:0007033	P:vacuole organization
72	F2D294	Predicted protein	Hordeum vulgare var. distichum	GO:0005737	C:cytoplasm
73	F2D4I4	Delta-aminolevulinic acid dehydratase	Hordeum vulgare var. distichum	GO:0004655	F:porphobilinogen synthase activity
74	F2D4I4	Delta-aminolevulinic acid dehydratase	Hordeum vulgare var. distichum	GO:0046872	F:metal ion binding
75	F2D4I4	Delta-aminolevulinic acid dehydratase	Hordeum vulgare var. distichum	GO:0006779	P:porphyrin-containing compound biosynthetic process
76	F2D5L5	Predicted protein	Hordeum vulgare var. distichum	GO:0008171	F:O-methyltransferase activity
77	F2D6C1	Predicted protein	Hordeum vulgare var. distichum	GO:0019544	P:arginine catabolic process to glutamate
78	F2D6C1	Predicted protein	Hordeum vulgare var. distichum	GO:0005739	C:mitochondrion
79	F2D6C1	Predicted protein	Hordeum vulgare var. distichum	GO:0008453	F:alanine-glyoxylate transaminase activity
80	F2D6C1	Predicted protein	Hordeum vulgare var. distichum	GO:0030170	F:pyridoxal phosphate binding
81	F2D6C1	Predicted protein	Hordeum vulgare var. distichum	GO:0005774	C:vacuolar membrane
82	F2D6C1	Predicted protein	Hordeum vulgare var. distichum	GO:0009853	P:photorespiration
83	F2D6C1	Predicted protein	Hordeum vulgare var. distichum	GO:0008270	F:zinc ion binding
84	F2D827	Predicted protein	Hordeum vulgare var. distichum	GO:0009658	P:chloroplast organization
85	F2D827	Predicted protein	Hordeum vulgare var. distichum	GO:0010006	C:Toc complex
86	F2D827	Predicted protein	Hordeum vulgare var. distichum	GO:0015450	F:P-P-bond-hydrolysis-driven protein transmembrane transporter activity
87	F2D827	Predicted protein	Hordeum vulgare var. distichum	GO:0048481	P:ovule development
88	F2D827	Predicted protein	Hordeum vulgare var. distichum	GO:0005774	C:vacuolar membrane
89	F2D827	Predicted protein	Hordeum vulgare var. distichum	GO:0031359	C:integral component of chloroplast outer membrane
90	F2D827	Predicted protein	Hordeum vulgare var. distichum	GO:0045037	P:protein import into chloroplast stroma
91	F2D827	Predicted protein	Hordeum vulgare var. distichum	GO:0048598	P:embryonic morphogenesis
92	F2D884	Uncharacterized protein	Hordeum vulgare var. distichum	GO:0005524	F:ATP binding
93	F2DBD5	Uncharacterized protein	Hordeum vulgare var. distichum	GO:0016491	F:oxidoreductase activity
94	F2DBD5	Uncharacterized protein	Hordeum vulgare var. distichum	GO:0045892	P:negative regulation of transcription, DNA-templated
95	F2DBD5	Uncharacterized protein	Hordeum vulgare var. distichum	GO:0010181	F:FMN binding
96	F2DC17	Predicted protein	Hordeum vulgare var. distichum	GO:0016787	F:hydrolase activity
97	F2DED9	Uncharacterized protein	Hordeum vulgare var. distichum	GO:0009269	P:response to desiccation
98	F2DJM5	Predicted protein	Hordeum vulgare var. distichum	GO:0008270	F:zinc ion binding
99	F2DJM5	Predicted protein	Hordeum vulgare var. distichum	GO:0003677	F:DNA binding
100	F2DJM5	Predicted protein	Hordeum vulgare var. distichum	GO:0006355	P:regulation of transcription, DNA-templated
101	F2DLL1	Proteasome subunit beta type	Hordeum vulgare var. distichum	GO:0005839	C:proteasome core complex
102	F2DLL1	Proteasome subunit beta type	Hordeum vulgare var. distichum	GO:0005634	C:nucleus
103	F2DLL1	Proteasome subunit beta type	Hordeum vulgare var. distichum	GO:0051603	P:proteolysis involved in cellular protein catabolic process
104	F2DLL1	Proteasome subunit beta type	Hordeum vulgare var. distichum	GO:0005737	C:cytoplasm
105	F2DLL1	Proteasome subunit beta type	Hordeum vulgare var. distichum	GO:0004298	F:threonine-type endopeptidase activity
106	F2DQ23	Phenylalanine ammonia-lyase	Hordeum vulgare var. distichum	GO:0006559	P:L-phenylalanine catabolic process
107	F2DQ23	Phenylalanine ammonia-lyase	Hordeum vulgare var. distichum	GO:0045548	F:phenylalanine ammonia-lyase activity
108	F2DQ23	Phenylalanine ammonia-lyase	Hordeum vulgare var. distichum	GO:0009800	P:cinnamic acid biosynthetic process
109	F2DQ23	Phenylalanine ammonia-lyase	Hordeum vulgare var. distichum	GO:0005737	C:cytoplasm
110	F2DQP5	Annexin	Hordeum vulgare var. distichum	GO:0005544	F:calcium-dependent phospholipid binding
111	F2DQP5	Annexin	Hordeum vulgare var. distichum	GO:0005509	F:calcium ion binding
112	F2DV15	Predicted protein	Hordeum vulgare var. distichum	GO:0016787	F:hydrolase activity
113	F2DXJ9	Predicted protein	Hordeum vulgare var. distichum	GO:0009058	P:biosynthetic process
114	F2DXJ9	Predicted protein	Hordeum vulgare var. distichum	GO:0005985	P:sucrose metabolic process
115	F2DXJ9	Predicted protein	Hordeum vulgare var. distichum	GO:0016157	F:sucrose synthase activity
116	F2E3Y2	Predicted protein	Hordeum vulgare var. distichum	GO:0005524	F:ATP binding
117	F2E4L8	Predicted protein	Hordeum vulgare var. distichum	GO:0005829	C:cytosol
118	F2E4L8	Predicted protein	Hordeum vulgare var. distichum	GO:0005524	F:ATP binding
119	F2E4L8	Predicted protein	Hordeum vulgare var. distichum	GO:0019509	P:L-methionine biosynthetic process from methylthioadenosine
120	F2E4L8	Predicted protein	Hordeum vulgare var. distichum	GO:0046522	F:S-methyl-5-thioribose kinase activity
121	F2E797	Uncharacterized protein	Hordeum vulgare var. distichum	GO:0005524	F:ATP binding
122	I0J190	Peptidyl-prolyl cis-trans isomerase	Oryza brachyantha	GO:0003755	F:peptidyl-prolyl cis-trans isomerase activity
123	I0J190	Peptidyl-prolyl cis-trans isomerase	Oryza brachyantha	GO:0006457	P:protein folding
124	I1GLY9	Uncharacterized protein	Brachypodium distachyon	GO:0003676	F:nucleic acid binding
125	I1GLY9	Uncharacterized protein	Brachypodium distachyon	GO:0005524	F:ATP binding
126	I1GLY9	Uncharacterized protein	Brachypodium distachyon	GO:0004386	F:helicase activity
127	I1GXG2	Uncharacterized protein	Brachypodium distachyon	GO:0005737	C:cytoplasm
128	I1GXG2	Uncharacterized protein	Brachypodium distachyon	GO:0016787	F:hydrolase activity
129	I1GXG2	Uncharacterized protein	Brachypodium distachyon	GO:0005524	F:ATP binding
130	I1GXG2	Uncharacterized protein	Brachypodium distachyon	GO:0030163	P:protein catabolic process
131	I1H1Z7	Uncharacterized protein	Brachypodium distachyon	GO:0005840	C:ribosome
132	I1H1Z7	Uncharacterized protein	Brachypodium distachyon	GO:0006412	P:translation
133	I1H1Z7	Uncharacterized protein	Brachypodium distachyon	GO:0003735	F:structural constituent of ribosome
134	I1H1Z7	Uncharacterized protein	Brachypodium distachyon	GO:0019843	F:rRNA binding
135	I3RN54	Inorganic pyrophosphotase	Triticum aestivum	GO:0000287	F:magnesium ion binding
136	I3RN54	Inorganic pyrophosphotase	Triticum aestivum	GO:0004427	F:inorganic diphosphatase activity
137	I3RN54	Inorganic pyrophosphotase	Triticum aestivum	GO:0005737	C:cytoplasm
138	I3RN54	Inorganic pyrophosphotase	Triticum aestivum	GO:0006796	P:phosphate-containing compound metabolic process
139	M0WJV7	Uncharacterized protein	Hordeum vulgare var. distichum	GO:0000166	F:nucleotide binding
140	M0WJV7	Uncharacterized protein	Hordeum vulgare var. distichum	GO:0003676	F:nucleic acid binding
141	M0XLC4	Uncharacterized protein	Hordeum vulgare var. distichum	GO:0016773	F:phosphotransferase activity, alcohol group as acceptor
142	M0XLC4	Uncharacterized protein	Hordeum vulgare var. distichum	GO:0004001	F:adenosine kinase activity
143	M0XLC4	Uncharacterized protein	Hordeum vulgare var. distichum	GO:0006166	P:purine ribonucleoside salvage
144	O23979	Soluble inorganic pyrophosphatase	Hordeum vulgare var. distichum	GO:0005737	C:cytoplasm
145	O23979	Soluble inorganic pyrophosphatase	Hordeum vulgare var. distichum	GO:0006796	P:phosphate-containing compound metabolic process
146	O23979	Soluble inorganic pyrophosphatase	Hordeum vulgare var. distichum	GO:0000287	F:magnesium ion binding
147	O23979	Soluble inorganic pyrophosphatase	Hordeum vulgare var. distichum	GO:0004427	F:inorganic diphosphatase activity
148	O48563	Heat shock cognate protein HSC70	Brassica napus	GO:0005524	F:ATP binding
149	O65189	Glucan endo-1,3-beta-glucosidase isoenzyme I	Hordeum vulgare	GO:0004553	F:hydrolase activity, hydrolyzing O-glycosyl compounds
150	O65189	Glucan endo-1,3-beta-glucosidase isoenzyme I	Hordeum vulgare	GO:0005975	P:carbohydrate metabolic process
151	P27807	Histone H2B.1	Triticum aestivum	GO:0003677	F:DNA binding
152	P27807	Histone H2B.1	Triticum aestivum	GO:0000786	C:nucleosome
153	P27807	Histone H2B.1	Triticum aestivum	GO:0005634	C:nucleus
154	P34937	Triosephosphate isomerase, cytosolic	Hordeum vulgare	GO:0009570	C:chloroplast stroma
155	P34937	Triosephosphate isomerase, cytosolic	Hordeum vulgare	GO:0004807	F:triose-phosphate isomerase activity
156	P34937	Triosephosphate isomerase, cytosolic	Hordeum vulgare	GO:0009506	C:plasmodesma
157	P34937	Triosephosphate isomerase, cytosolic	Hordeum vulgare	GO:0009060	P:aerobic respiration
158	P34937	Triosephosphate isomerase, cytosolic	Hordeum vulgare	GO:0005886	C:plasma membrane
159	P34937	Triosephosphate isomerase, cytosolic	Hordeum vulgare	GO:0006972	P:hyperosmotic response
160	P34937	Triosephosphate isomerase, cytosolic	Hordeum vulgare	GO:0006098	P:pentose-phosphate shunt
161	P34937	Triosephosphate isomerase, cytosolic	Hordeum vulgare	GO:0006096	P:glycolytic process
162	P34937	Triosephosphate isomerase, cytosolic	Hordeum vulgare	GO:0005739	C:mitochondrion
163	P34937	Triosephosphate isomerase, cytosolic	Hordeum vulgare	GO:0019344	P:cysteine biosynthetic process
164	P34937	Triosephosphate isomerase, cytosolic	Hordeum vulgare	GO:0044262	P:cellular carbohydrate metabolic process
165	P34937	Triosephosphate isomerase, cytosolic	Hordeum vulgare	GO:0009853	P:photorespiration
166	P34937	Triosephosphate isomerase, cytosolic	Hordeum vulgare	GO:0009266	P:response to temperature stimulus
167	P34937	Triosephosphate isomerase, cytosolic	Hordeum vulgare	GO:0080129	P:proteasome core complex assembly
168	P34937	Triosephosphate isomerase, cytosolic	Hordeum vulgare	GO:0005774	C:vacuolar membrane
169	P34937	Triosephosphate isomerase, cytosolic	Hordeum vulgare	GO:0006833	P:water transport
170	P34937	Triosephosphate isomerase, cytosolic	Hordeum vulgare	GO:0005829	C:cytosol
171	P34937	Triosephosphate isomerase, cytosolic	Hordeum vulgare	GO:0051788	P:response to misfolded protein
172	P34937	Triosephosphate isomerase, cytosolic	Hordeum vulgare	GO:0006094	P:gluconeogenesis
173	P34937	Triosephosphate isomerase, cytosolic	Hordeum vulgare	GO:0043161	P:proteasome-mediated ubiquitin-dependent protein catabolic process
174	P34937	Triosephosphate isomerase, cytosolic	Hordeum vulgare	GO:0007030	P:Golgi organization
175	P34937	Triosephosphate isomerase, cytosolic	Hordeum vulgare	GO:0048046	C:apoplast
176	P34937	Triosephosphate isomerase, cytosolic	Hordeum vulgare	GO:0005507	F:copper ion binding
177	P34937	Triosephosphate isomerase, cytosolic	Hordeum vulgare	GO:0005618	C:cell wall
178	Q00434	Oxygen-evolving enhancer protein 2, chloroplastic	Triticum aestivum	GO:0009535	C:chloroplast thylakoid membrane
179	Q00434	Oxygen-evolving enhancer protein 2, chloroplastic	Triticum aestivum	GO:0005509	F:calcium ion binding
180	Q00434	Oxygen-evolving enhancer protein 2, chloroplastic	Triticum aestivum	GO:0019898	C:extrinsic component of membrane
181	Q00434	Oxygen-evolving enhancer protein 2, chloroplastic	Triticum aestivum	GO:0009654	C:photosystem II oxygen evolving complex
182	Q00434	Oxygen-evolving enhancer protein 2, chloroplastic	Triticum aestivum	GO:0015979	P:photosynthesis
183	Q0DG31	Os05g0556100 protein	Oryza sativa subsp. japonica	GO:0003924	F:GTPase activity
184	Q0DG31	Os05g0556100 protein	Oryza sativa subsp. japonica	GO:0005525	F:GTP binding
185	Q3S4H9	Eukaryotic translation initiation factor 5A3	Triticum aestivum	GO:0008612	P:peptidyl-lysine modification to peptidyl-hypusine
186	Q3S4H9	Eukaryotic translation initiation factor 5A3	Triticum aestivum	GO:0045901	P:positive regulation of translational elongation
187	Q3S4H9	Eukaryotic translation initiation factor 5A3	Triticum aestivum	GO:0003743	F:translation initiation factor activity
188	Q3S4H9	Eukaryotic translation initiation factor 5A3	Triticum aestivum	GO:0006452	P:translational frameshifting
189	Q3S4H9	Eukaryotic translation initiation factor 5A3	Triticum aestivum	GO:0003746	F:translation elongation factor activity
190	Q3S4H9	Eukaryotic translation initiation factor 5A3	Triticum aestivum	GO:0043022	F:ribosome binding
191	Q3S4H9	Eukaryotic translation initiation factor 5A3	Triticum aestivum	GO:0045905	P:positive regulation of translational termination
192	Q6BCT3	Methionine synthase	Hordeum vulgare	GO:0008270	F:zinc ion binding
193	Q6BCT3	Methionine synthase	Hordeum vulgare	GO:0009086	P:methionine biosynthetic process
194	Q6BCT3	Methionine synthase	Hordeum vulgare	GO:0003871	F:5-methyltetrahydropteroyltriglutamate-homocysteine S-methyltransferase activity
195	Q6H852	Proteasome subunit alpha type	Oryza sativa subsp. japonica	GO:0006511	P:ubiquitin-dependent protein catabolic process
196	Q6H852	Proteasome subunit alpha type	Oryza sativa subsp. japonica	GO:0004298	F:threonine-type endopeptidase activity
197	Q6H852	Proteasome subunit alpha type	Oryza sativa subsp. japonica	GO:0019773	C:proteasome core complex, alpha-subunit complex
198	Q6H852	Proteasome subunit alpha type	Oryza sativa subsp. japonica	GO:0005634	C:nucleus
199	Q6H852	Proteasome subunit alpha type	Oryza sativa subsp. japonica	GO:0005737	C:cytoplasm
200	Q8LPD5	Glutathione-S-transferase, I subunit	Hordeum vulgare	GO:0016740	F:transferase activity
201	Q8VYX1	Phosphoethanolamine methyltransferase	Triticum aestivum	GO:0006656	P:phosphatidylcholine biosynthetic process
202	Q8VYX1	Phosphoethanolamine methyltransferase	Triticum aestivum	GO:0000234	F:phosphoethanolamine N-methyltransferase activity
203	Q9LEH7	Chitinase II	Hordeum vulgare	GO:0004568	F:chitinase activity
204	Q9LEH7	Chitinase II	Hordeum vulgare	GO:0016998	P:cell wall macromolecule catabolic process
205	Q9LEH7	Chitinase II	Hordeum vulgare	GO:0006032	P:chitin catabolic process
206	Q9LEH7	Chitinase II	Hordeum vulgare	GO:0005975	P:carbohydrate metabolic process
207	Q9SME4	Glutathione peroxidase	Hordeum vulgare	GO:0004602	F:glutathione peroxidase activity
208	Q9SME4	Glutathione peroxidase	Hordeum vulgare	GO:0006979	P:response to oxidative stress
209	F2D4A4	Predicted protein	Hordeum vulgare var. distichum	GO:0005840	C:ribosome
210	F2D4A4	Predicted protein	Hordeum vulgare var. distichum	GO:0006412	P:translation
211	F2D4A4	Predicted protein	Hordeum vulgare var. distichum	GO:0003735	F:structural constituent of ribosome
212	Q6BCT3	Methionine synthase	Hordeum vulgare	GO:0008270	F:zinc ion binding
213	Q6BCT3	Methionine synthase	Hordeum vulgare	GO:0009086	P:methionine biosynthetic process
214	Q6BCT3	Methionine synthase	Hordeum vulgare	GO:0003871	F:5-methyltetrahydropteroyltriglutamate-homocysteine S-methyltransferase activity
215	Q7XJ80	Cytosolic heat shock protein 90	Hordeum vulgare	GO:0006950	P:response to stress
216	Q7XJ80	Cytosolic heat shock protein 90	Hordeum vulgare	GO:0006457	P:protein folding
217	Q7XJ80	Cytosolic heat shock protein 90	Hordeum vulgare	GO:0005524	F:ATP binding
218	Q8SA48	Putative uncharacterized protein 259I16.6	Hordeum vulgare var. distichum	GO:0006511	P:ubiquitin-dependent protein catabolic process
219	Q8SA48	Putative uncharacterized protein 259I16.6	Hordeum vulgare var. distichum	GO:0009853	P:photorespiration
220	Q8SA48	Putative uncharacterized protein 259I16.6	Hordeum vulgare var. distichum	GO:0051788	P:response to misfolded protein
221	Q8SA48	Putative uncharacterized protein 259I16.6	Hordeum vulgare var. distichum	GO:0080129	P:proteasome core complex assembly
222	Q8SA48	Putative uncharacterized protein 259I16.6	Hordeum vulgare var. distichum	GO:0005634	C:nucleus
223	Q8SA48	Putative uncharacterized protein 259I16.6	Hordeum vulgare var. distichum	GO:0005749	C:mitochondrial respiratory chain complex II

## Sheet: GOblastedproteins
Table S3. A list of proteins which were identified as predicted proteins with unknown function by MALDI-TOF/TOF. A probable protein function was characterised by protein blast (PBLAST) search against NCBInr database (released on Feb 2, 2015; 91,447,086 sequences).
Functional annotation was carried out using Gene Ontology database (www.geneontology.org) regarding three crieria: C - cellular localization; F - molecular function; P - biological process;
accession	protein_name	organism	go_id	go_name
1	B6TMI7	Gibberellin receptor GID1L2	Zea mays	GO:0016787	F:hydrolase activity
2	D2KZ10	Alanine-glyoxylate aminotransferase	Triticum aestivum	GO:0005739	C:mitochondrion
3	D2KZ10	Alanine-glyoxylate aminotransferase	Triticum aestivum	GO:0005774	C:vacuolar membrane
4	D2KZ10	Alanine-glyoxylate aminotransferase	Triticum aestivum	GO:0008270	F:zinc ion binding
5	D2KZ10	Alanine-glyoxylate aminotransferase	Triticum aestivum	GO:0008453	F:alanine-glyoxylate transaminase activity
6	D2KZ10	Alanine-glyoxylate aminotransferase	Triticum aestivum	GO:0009853	P:photorespiration
7	D2KZ10	Alanine-glyoxylate aminotransferase	Triticum aestivum	GO:0019544	P:arginine catabolic process to glutamate
8	D2KZ10	Alanine-glyoxylate aminotransferase	Triticum aestivum	GO:0030170	F:pyridoxal phosphate binding
9	F2CS51	Pyruvate kinase	Hordeum vulgare var. distichum	GO:0004743	F:pyruvate kinase activity
10	F2CS51	Pyruvate kinase	Hordeum vulgare var. distichum	GO:0030955	F:potassium ion binding
11	F2CS51	Pyruvate kinase	Hordeum vulgare var. distichum	GO:0006096	P:glycolytic process
12	F2CS51	Pyruvate kinase	Hordeum vulgare var. distichum	GO:0000287	F:magnesium ion binding
13	F2DQP5	Annexin	Hordeum vulgare var. distichum	GO:0005544	F:calcium-dependent phospholipid binding
14	F2DQP5	Annexin	Hordeum vulgare var. distichum	GO:0005509	F:calcium ion binding
15	F8WTR0	Delta-aminolevulinic acid dehydratase	Aegilops tauschii	GO:0033014	P:tetrapyrrole biosynthetic process
16	F8WTR0	Delta-aminolevulinic acid dehydratase	Aegilops tauschii	GO:0003824	F:catalytic activity
17	F8WTR0	Delta-aminolevulinic acid dehydratase	Aegilops tauschii	GO:0004655	F:porphobilinogen synthase activity
18	F8WTR0	Delta-aminolevulinic acid dehydratase	Aegilops tauschii	GO:0004655	F:porphobilinogen synthase activity
19	F8WTR0	Delta-aminolevulinic acid dehydratase	Aegilops tauschii	GO:0016829	F:lyase activity
20	F8WTR0	Delta-aminolevulinic acid dehydratase	Aegilops tauschii	GO:0046872	F:metal ion binding
21	F8WTR0	Delta-aminolevulinic acid dehydratase	Aegilops tauschii	GO:0006779	P:porphyrin-containing compound biosynthetic process
22	K7UX79	Dynamin protein 1A	Zea mays	GO:0003924	F:GTPase activity
23	K7UX79	Dynamin protein 1A	Zea mays	GO:0005525	F:GTP binding
24	K7VH40	Flavoprotein wrbA	Zea mays	GO:0016491	F:oxidoreductase activity
25	K7VH40	Flavoprotein wrbA	Zea mays	GO:0045892	P:negative regulation of transcription, DNA-templated
26	K7VH40	Flavoprotein wrbA	Zea mays	GO:0010181	F:FMN binding
27	M4VSR0	Low temperature-responsive RNA-binding protein	Triticum aestivum	GO:0000166	F:nucleotide binding
28	M4VSR0	Low temperature-responsive RNA-binding protein	Triticum aestivum	GO:0003676	F:nucleic acid binding
29	M7ZG23	Uncharacterized protein	Triticum urartu	GO:0016787	F:hydrolase activity
30	M7ZG23	Uncharacterized protein	Triticum urartu	GO:0051301	P:cell division
31	M7ZG23	Uncharacterized protein	Triticum urartu	GO:0005524	F:ATP binding
32	M7ZUD8	Late embryogenesis abundant protein Lea14-A	Triticum urartu	GO:0005829	C:cytosol
33	M7ZUD8	Late embryogenesis abundant protein Lea14-A	Triticum urartu	GO:0009506	C:plasmodesma
34	M7ZUD8	Late embryogenesis abundant protein Lea14-A	Triticum urartu	GO:0005886	C:plasma membrane
35	M7ZUD8	Late embryogenesis abundant protein Lea14-A	Triticum urartu	GO:0016049	P:cell growth
36	M7ZUD8	Late embryogenesis abundant protein Lea14-A	Triticum urartu	GO:0048193	P:Golgi vesicle transport
37	M7ZUD8	Late embryogenesis abundant protein Lea14-A	Triticum urartu	GO:0005794	C:Golgi apparatus
38	M7ZUD8	Late embryogenesis abundant protein Lea14-A	Triticum urartu	GO:0000902	P:cell morphogenesis
39	M7ZUD8	Late embryogenesis abundant protein Lea14-A	Triticum urartu	GO:0009651	P:response to salt stress
40	M7ZUD8	Late embryogenesis abundant protein Lea14-A	Triticum urartu	GO:0006094	P:gluconeogenesis
41	M7ZUD8	Late embryogenesis abundant protein Lea14-A	Triticum urartu	GO:0019344	P:cysteine biosynthetic process
42	M7ZUD8	Late embryogenesis abundant protein Lea14-A	Triticum urartu	GO:0006096	P:glycolytic process
43	M7ZUD8	Late embryogenesis abundant protein Lea14-A	Triticum urartu	GO:0009269	P:response to desiccation
44	M8AKN2	Glycine-rich RNA-binding protein 2, mitochondrial	Triticum urartu	GO:0003676	F:nucleic acid binding
45	M8AKN2	Glycine-rich RNA-binding protein 2, mitochondrial	Triticum urartu	GO:0000166	F:nucleotide binding
46	M8AVZ3	Glutathione S-transferase 6, chloroplastic	Triticum urartu	GO:0016740	F:transferase activity
47	M8B090	Heat shock cognate 70 kDa protein 1	Aegilops tauschii	GO:0005524	F:ATP binding
48	M8C7D4	Adenosine kinase 2	Aegilops tauschii	GO:0004001	F:adenosine kinase activity
49	M8C7D4	Adenosine kinase 2	Aegilops tauschii	GO:0006166	P:purine ribonucleoside salvage
50	M8C7D4	Adenosine kinase 2	Aegilops tauschii	GO:0016773	F:phosphotransferase activity, alcohol group as acceptor
51	M8CJ58	UDP-glucose 6-dehydrogenase	Aegilops tauschii	GO:0003979	F:UDP-glucose 6-dehydrogenase activity
52	M8CJ58	UDP-glucose 6-dehydrogenase	Aegilops tauschii	GO:0051287	F:NAD binding
53	M8CX06	ATP-citrate synthase	Aegilops tauschii	GO:0005524	F:ATP binding
54	P31922	Sucrose synthase 1	Hordeum vulgare	GO:0016157	F:sucrose synthase activity
55	P31922	Sucrose synthase 1	Hordeum vulgare	GO:0009058	P:biosynthetic process
56	P31922	Sucrose synthase 1	Hordeum vulgare	GO:0005985	P:sucrose metabolic process
57	Q10LY9	2,3-bisphosphoglycerate-independent phosphoglycerate mutase, putative	Oryza sativa subsp. japonica	GO:0006007	P:glucose catabolic process
58	Q10LY9	2,3-bisphosphoglycerate-independent phosphoglycerate mutase, putative	Oryza sativa subsp. japonica	GO:0005737	C:cytoplasm
59	Q10LY9	2,3-bisphosphoglycerate-independent phosphoglycerate mutase, putative	Oryza sativa subsp. japonica	GO:0030145	F:manganese ion binding
60	Q10LY9	2,3-bisphosphoglycerate-independent phosphoglycerate mutase, putative	Oryza sativa subsp. japonica	GO:0004619	F:phosphoglycerate mutase activity
61	Q3S4H9	Eukaryotic translation initiation factor 5A3	Triticum aestivum	GO:0008612	P:peptidyl-lysine modification to peptidyl-hypusine
62	Q3S4H9	Eukaryotic translation initiation factor 5A3	Triticum aestivum	GO:0045901	P:positive regulation of translational elongation
63	Q3S4H9	Eukaryotic translation initiation factor 5A3	Triticum aestivum	GO:0003743	F:translation initiation factor activity
64	Q3S4H9	Eukaryotic translation initiation factor 5A3	Triticum aestivum	GO:0006452	P:translational frameshifting
65	Q3S4H9	Eukaryotic translation initiation factor 5A3	Triticum aestivum	GO:0003746	F:translation elongation factor activity
66	Q3S4H9	Eukaryotic translation initiation factor 5A3	Triticum aestivum	GO:0043022	F:ribosome binding
67	Q3S4H9	Eukaryotic translation initiation factor 5A3	Triticum aestivum	GO:0045905	P:positive regulation of translational termination
68	Q40052	Glycine rich protein, RNA binding protein	Hordeum vulgare	GO:0000166	F:nucleotide binding
69	Q40052	Glycine rich protein, RNA binding protein	Hordeum vulgare	GO:0003676	F:nucleic acid binding
70	Q4LB12	Methionine synthase 2 enzyme	Hordeum vulgare	GO:0003871	F:5-methyltetrahydropteroyltriglutamate-homocysteine S-methyltransferase activity
71	Q4LB12	Methionine synthase 2 enzyme	Hordeum vulgare	GO:0008270	F:zinc ion binding
72	Q4LB12	Methionine synthase 2 enzyme	Hordeum vulgare	GO:0009086	P:methionine biosynthetic process
73	Q6K683	Os02g0793300 protein	Oryza sativa subsp. japonica	GO:0005773	C:vacuole
74	Q6K683	Os02g0793300 protein	Oryza sativa subsp. japonica	GO:0016787	F:hydrolase activity
75	Q6K683	Os02g0793300 protein	Oryza sativa subsp. japonica	GO:0005829	C:cytosol
76	Q6K683	Os02g0793300 protein	Oryza sativa subsp. japonica	GO:0046872	F:metal ion binding
77	Q6YUR8	cDNA clone:002-171-F11, full insert sequence	Oryza sativa subsp. japonica	GO:0003677	F:DNA binding
78	Q6YUR8	cDNA clone:002-171-F11, full insert sequence	Oryza sativa subsp. japonica	GO:0006355	P:regulation of transcription, DNA-templated
79	Q6YUR8	cDNA clone:002-171-F11, full insert sequence	Oryza sativa subsp. japonica	GO:0008270	F:zinc ion binding
80	Q75HJ0	DEAD-box ATP-dependent RNA helicase 37	Oryza sativa subsp. japonica	GO:0003723	F:RNA binding
81	Q75HJ0	DEAD-box ATP-dependent RNA helicase 37	Oryza sativa subsp. japonica	GO:0004386	F:helicase activity
82	Q75HJ0	DEAD-box ATP-dependent RNA helicase 37	Oryza sativa subsp. japonica	GO:0005524	F:ATP binding
83	Q7XR61	Methylthioribose kinase 1	Oryza sativa subsp. japonica	GO:0046522	F:S-methyl-5-thioribose kinase activity
84	Q7XR61	Methylthioribose kinase 1	Oryza sativa subsp. japonica	GO:0019509	P:L-methionine biosynthetic process from methylthioadenosine
85	Q7XR61	Methylthioribose kinase 1	Oryza sativa subsp. japonica	GO:0005524	F:ATP binding
86	Q84Q83	Protein TOC75, chloroplastic	Oryza sativa subsp. japonica	GO:0009707	C:chloroplast outer membrane
87	Q84Q83	Protein TOC75, chloroplastic	Oryza sativa subsp. japonica	GO:0016021	C:integral component of membrane
88	Q84Q83	Protein TOC75, chloroplastic	Oryza sativa subsp. japonica	GO:0015031	P:protein transport
89	Q9XGP7	Tricin synthase 1	Oryza sativa subsp. japonica	GO:0008171	F:O-methyltransferase activity
90	Q9XGP7	Tricin synthase 1	Oryza sativa subsp. japonica	GO:0005634	C:nucleus
91	Q9XGP7	Tricin synthase 1	Oryza sativa subsp. japonica	GO:0032259	P:methylation
92	Q9XGP7	Tricin synthase 1	Oryza sativa subsp. japonica	GO:0008757	F:S-adenosylmethionine-dependent methyltransferase activity
93	Q9XGP7	Tricin synthase 1	Oryza sativa subsp. japonica	GO:0046872	F:metal ion binding

## Sheet: GOdefinitions
Table S4. A list of definitions of GO annotations of the identified proteins.
GOID	DEFINITION
GO:0016787	Catalysis of the hydrolysis of various bonds, e.g. C-O, C-N, C-C, phosphoric anhydride bonds, etc. Hydrolase is the systematic name for any enzyme of EC class 3.
GO:0005739	A semiautonomous, self replicating organelle that occurs in varying numbers, shapes, and sizes in the cytoplasm of virtually all eukaryotic cells. It is notably the site of tissue respiration.
GO:0005774	The lipid bilayer surrounding the vacuole and separating its contents from the cytoplasm of the cell.
GO:0008270	Interacting selectively and non-covalently with zinc (Zn) ions.
GO:0008453	Catalysis of the reaction: L-alanine + glyoxylate = pyruvate + glycine.
GO:0009853	A light-dependent catabolic process occurring concomitantly with photosynthesis in plants (especially C3 plants) whereby dioxygen (O2) is consumed and carbon dioxide (CO2) is evolved. The substrate is glycolate formed in large quantities in chloroplasts from 2-phosphoglycolate generated from ribulose 1,5-bisphosphate by the action of ribulose-bisphosphate carboxylase; the glycolate enters the per…
GO:0019544	The chemical reactions and pathways resulting in the breakdown of arginine into other compounds, including glutamate.
GO:0030170	Interacting selectively and non-covalently with pyridoxal 5' phosphate, 3-hydroxy-5-(hydroxymethyl)-2-methyl4-pyridine carboxaldehyde 5' phosphate, the biologically active form of vitamin B6.
GO:0004743	Catalysis of the reaction: ATP + pyruvate = ADP + phosphoenolpyruvate.
GO:0030955	Interacting selectively and non-covalently with potassium (K+) ions.
GO:0006096	The chemical reactions and pathways resulting in the breakdown of a carbohydrate into pyruvate, with the concomitant production of a small amount of ATP. Glycolysis begins with the metabolism of a carbohydrate to generate products that can enter the pathway and ends with the production of pyruvate. Pyruvate may be converted to ethanol, lactate, or other small molecules, or fed into the TCA cycle.
GO:0000287	Interacting selectively and non-covalently with magnesium (Mg) ions.
GO:0005544	Interacting selectively and non-covalently with phospholipids, a class of lipids containing phosphoric acid as a mono- or diester, in the presence of calcium.
GO:0005509	Interacting selectively and non-covalently with calcium ions (Ca2+).
GO:0003924	Catalysis of the reaction: GTP + H2O = GDP + phosphate.
GO:0005525	Interacting selectively and non-covalently with GTP, guanosine triphosphate.
GO:0016491	Catalysis of an oxidation-reduction (redox) reaction, a reversible chemical reaction in which the oxidation state of an atom or atoms within a molecule is altered. One substrate acts as a hydrogen or electron donor and becomes oxidized, while the other acts as hydrogen or electron acceptor and becomes reduced.
GO:0045892	Any process that stops, prevents, or reduces the frequency, rate or extent of cellular DNA-templated transcription.
GO:0010181	Interacting selectively and non-covalently with FMN, flavin mononucleotide, the coenzyme or the prosthetic group of various flavoprotein oxidoreductase enzymes.
GO:0000166	Interacting selectively and non-covalently with a nucleotide, any compound consisting of a nucleoside that is esterified with (ortho)phosphate or an oligophosphate at any hydroxyl group on the ribose or deoxyribose.
GO:0003676	Interacting selectively and non-covalently with any nucleic acid.
GO:0016787	Catalysis of the hydrolysis of various bonds, e.g. C-O, C-N, C-C, phosphoric anhydride bonds, etc. Hydrolase is the systematic name for any enzyme of EC class 3.
GO:0051301	The process resulting in the physical partitioning and separation of a cell into daughter cells.
GO:0005524	Interacting selectively and non-covalently with ATP, adenosine 5'-triphosphate, a universally important coenzyme and enzyme regulator.
GO:0005829	The part of the cytoplasm that does not contain organelles but which does contain other particulate matter, such as protein complexes.
GO:0009506	A fine cytoplasmic channel, found in all higher plants, that connects the cytoplasm of one cell to that of an adjacent cell.
GO:0005886	The membrane surrounding a cell that separates the cell from its external environment. It consists of a phospholipid bilayer and associated proteins.
GO:0016049	The process in which a cell irreversibly increases in size over time by accretion and biosynthetic production of matter similar to that already present.
GO:0048193	The directed movement of substances into, out of or within the Golgi apparatus, mediated by vesicles.
GO:0005794	A compound membranous cytoplasmic organelle of eukaryotic cells, consisting of flattened, ribosome-free vesicles arranged in a more or less regular stack. The Golgi apparatus differs from the endoplasmic reticulum in often having slightly thicker membranes, appearing in sections as a characteristic shallow semicircle so that the convex side (cis or entry face) abuts the endoplasmic reticulum, sec…
GO:0000902	The developmental process in which the size or shape of a cell is generated and organized.
GO:0009651	Any process that results in a change in state or activity of a cell or an organism (in terms of movement, secretion, enzyme production, gene expression, etc.) as a result of a stimulus indicating an increase or decrease in the concentration of salt (particularly but not exclusively sodium and chloride ions) in the environment.
GO:0006094	The formation of glucose from noncarbohydrate precursors, such as pyruvate, amino acids and glycerol.
GO:0019344	The chemical reactions and pathways resulting in the formation of cysteine, 2-amino-3-mercaptopropanoic acid.
GO:0006096	The chemical reactions and pathways resulting in the breakdown of a carbohydrate into pyruvate, with the concomitant production of a small amount of ATP. Glycolysis begins with the metabolism of a carbohydrate to generate products that can enter the pathway and ends with the production of pyruvate. Pyruvate may be converted to ethanol, lactate, or other small molecules, or fed into the TCA cycle.
GO:0009269	Any process that results in a change in state or activity of a cell or an organism (in terms of movement, secretion, enzyme production, gene expression, etc.) as a result of a desiccation stimulus, extreme dryness resulting from the prolonged deprivation of water.
GO:0003676	Interacting selectively and non-covalently with any nucleic acid.
GO:0000166	Interacting selectively and non-covalently with a nucleotide, any compound consisting of a nucleoside that is esterified with (ortho)phosphate or an oligophosphate at any hydroxyl group on the ribose or deoxyribose.
GO:0016740	Catalysis of the transfer of a group, e.g. a methyl group, glycosyl group, acyl group, phosphorus-containing, or other groups, from one compound (generally regarded as the donor) to another compound (generally regarded as the acceptor). Transferase is the systematic name for any enzyme of EC class 2.
GO:0005524	Interacting selectively and non-covalently with ATP, adenosine 5'-triphosphate, a universally important coenzyme and enzyme regulator.
GO:0004001	Catalysis of the reaction: ATP + adenosine = ADP + AMP.
GO:0006166	Any process which produces a purine nucleoside from derivatives of it, without de novo synthesis.
GO:0016773	Catalysis of the transfer of a phosphorus-containing group from one compound (donor) to an alcohol group (acceptor).
GO:0003979	Catalysis of the reaction: H(2)O + 2 NAD(+) + UDP-alpha-D-glucose = 3 H(+) + 2 NADH + UDP-alpha-D-glucuronate.
GO:0051287	Interacting selectively and non-covalently with nicotinamide adenine dinucleotide, a coenzyme involved in many redox and biosynthetic reactions; binding may be to either the oxidized form, NAD+, or the reduced form, NADH.
GO:0005524	Interacting selectively and non-covalently with ATP, adenosine 5'-triphosphate, a universally important coenzyme and enzyme regulator.
GO:0016157	Catalysis of the reaction: UDP-glucose + D-fructose = UDP + sucrose.
GO:0009058	The chemical reactions and pathways resulting in the formation of substances; typically the energy-requiring part of metabolism in which simpler substances are transformed into more complex ones.
GO:0005985	The chemical reactions and pathways involving sucrose, the disaccharide fructofuranosyl-glucopyranoside.
GO:0006007	The chemical reactions and pathways resulting in the breakdown of glucose, the aldohexose gluco-hexose.
GO:0005737	All of the contents of a cell excluding the plasma membrane and nucleus, but including other subcellular structures.
GO:0030145	Interacting selectively and non-covalently with manganese (Mn) ions.
GO:0004619	Catalysis of the reaction: 2-phospho-D-glycerate = 3-phospho-D-glycerate.
GO:0008612	The modification of peptidyl-lysine to form hypusine, peptidyl-N6-(4-amino-2-hydroxybutyl)-L-lysine.
GO:0045901	Any process that activates or increases the frequency, rate or extent of translational elongation.
GO:0003743	Functions in the initiation of ribosome-mediated translation of mRNA into a polypeptide.
GO:0006452	A mechanism whereby different proteins may result from a single mRNA molecule, due to a change in the parsing of three nucleotides per codon relative to an initiating AUG codon.
GO:0003746	Functions in chain elongation during polypeptide synthesis at the ribosome.
GO:0043022	Interacting selectively and non-covalently with any part of a ribosome.
GO:0045905	Any process that activates or increases the frequency, rate or extent of translational termination.
GO:0000166	Interacting selectively and non-covalently with a nucleotide, any compound consisting of a nucleoside that is esterified with (ortho)phosphate or an oligophosphate at any hydroxyl group on the ribose or deoxyribose.
GO:0003676	Interacting selectively and non-covalently with any nucleic acid.
GO:0003871	Catalysis of the reaction: 5-methyltetrahydropteroyltri-L-glutamate + L-homocysteine = L-methionine + tetrahydropteroyltri-L-glutamate.
GO:0008270	Interacting selectively and non-covalently with zinc (Zn) ions.
GO:0009086	The chemical reactions and pathways resulting in the formation of methionine (2-amino-4-(methylthio)butanoic acid), a sulfur-containing, essential amino acid found in peptide linkage in proteins.
GO:0005773	A closed structure, found only in eukaryotic cells, that is completely surrounded by unit membrane and contains liquid material. Cells contain one or several vacuoles, that may have different functions from each other. Vacuoles have a diverse array of functions. They can act as a storage organelle for nutrients or waste products, as a degradative compartment, as a cost-effective way of increasing…
GO:0016787	Catalysis of the hydrolysis of various bonds, e.g. C-O, C-N, C-C, phosphoric anhydride bonds, etc. Hydrolase is the systematic name for any enzyme of EC class 3.
GO:0005829	The part of the cytoplasm that does not contain organelles but which does contain other particulate matter, such as protein complexes.
GO:0046872	Interacting selectively and non-covalently with any metal ion.
GO:0003677	Any molecular function by which a gene product interacts selectively and non-covalently with DNA (deoxyribonucleic acid).
GO:0006355	Any process that modulates the frequency, rate or extent of cellular DNA-templated transcription.
GO:0008270	Interacting selectively and non-covalently with zinc (Zn) ions.
GO:0003723	Interacting selectively and non-covalently with an RNA molecule or a portion thereof.
GO:0004386	Catalysis of the reaction: NTP + H2O = NDP + phosphate, to drive the unwinding of a DNA or RNA helix.
GO:0005524	Interacting selectively and non-covalently with ATP, adenosine 5'-triphosphate, a universally important coenzyme and enzyme regulator.
GO:0046522	Catalysis of the reaction: S-methyl-5-thio-D-ribose + ATP = S-methyl-5-thio-alpha-D-ribose 1-phosphate + ADP + 2 H(+).
GO:0019509	The generation of L-methionine (2-amino-4-(methylthio)butanoic acid) from methylthioadenosine.
GO:0005524	Interacting selectively and non-covalently with ATP, adenosine 5'-triphosphate, a universally important coenzyme and enzyme regulator.
GO:0009707	The outer, i.e. cytoplasm-facing, lipid bilayer of the chloroplast envelope.
GO:0016021	The component of a membrane consisting of gene products and protein complexes that have some part that penetrates at least one leaflet of the membrane bilayer. This component includes gene products that are buried in the bilayer with no exposure outside the bilayer.
GO:0015031	The directed movement of proteins into, out of or within a cell, or between cells, by means of some agent such as a transporter or pore.
GO:0008171	Catalysis of the transfer of a methyl group to the oxygen atom of an acceptor molecule.
GO:0005634	A membrane-bounded organelle of eukaryotic cells in which chromosomes are housed and replicated. In most cells, the nucleus contains all of the cell's chromosomes except the organellar chromosomes, and is the site of RNA synthesis and processing. In some species, or in specialized cell types, RNA metabolism or DNA replication may be absent.
GO:0032259	The process in which a methyl group is covalently attached to a molecule.
GO:0008757	Catalysis of the transfer of a methyl group from S-adenosyl-L-methionine to a substrate.
GO:0046872	Interacting selectively and non-covalently with any metal ion.
GO:0042549	The stabilization of the photosystem II protein complex, resulting from the phosphorylation of its structural protein subunits, in a cell actively involved in photosynthesis.
GO:0005509	Interacting selectively and non-covalently with calcium ions (Ca2+).
GO:0015979	The synthesis by organisms of organic chemical compounds, especially carbohydrates, from carbon dioxide (CO2) using energy obtained from light rather than from the oxidation of chemical compounds.
GO:0009279	A lipid bilayer that forms the outermost membrane of the cell envelope; enriched in polysaccharide and protein; the outer leaflet of the membrane contains specific lipopolysaccharide structures.
GO:0009654	A complex, composed of a cluster of manganese, calcium and chloride ions bound to extrinsic proteins, that catalyzes the splitting of water to O2 and 4 H+. In cyanobacteria there are five extrinsic proteins in OEC (PsbO, PsbP-like, PsbQ-like, PsbU and PsbV), while in plants there are only three (PsbO, PsbP and PsbQ).
GO:0016021	The component of a membrane consisting of gene products and protein complexes that have some part that penetrates at least one leaflet of the membrane bilayer. This component includes gene products that are buried in the bilayer with no exposure outside the bilayer.
GO:0019898	The component of a membrane consisting of gene products and protein complexes that are loosely bound to one of its surfaces, but not integrated into the hydrophobic region.
GO:0016491	Catalysis of an oxidation-reduction (redox) reaction, a reversible chemical reaction in which the oxidation state of an atom or atoms within a molecule is altered. One substrate acts as a hydrogen or electron donor and becomes oxidized, while the other acts as hydrogen or electron acceptor and becomes reduced.
GO:0008270	Interacting selectively and non-covalently with zinc (Zn) ions.
GO:0003824	Catalysis of a biochemical reaction at physiological temperatures. In biologically catalyzed reactions, the reactants are known as substrates, and the catalysts are naturally occurring macromolecular substances known as enzymes. Enzymes possess specific binding sites for substrates, and are usually composed wholly or largely of protein, but RNA that has catalytic activity (ribozyme) is often also…
GO:0005829	The part of the cytoplasm that does not contain organelles but which does contain other particulate matter, such as protein complexes.
GO:0016787	Catalysis of the hydrolysis of various bonds, e.g. C-O, C-N, C-C, phosphoric anhydride bonds, etc. Hydrolase is the systematic name for any enzyme of EC class 3.
GO:0046872	Interacting selectively and non-covalently with any metal ion.
GO:0005773	A closed structure, found only in eukaryotic cells, that is completely surrounded by unit membrane and contains liquid material. Cells contain one or several vacuoles, that may have different functions from each other. Vacuoles have a diverse array of functions. They can act as a storage organelle for nutrients or waste products, as a degradative compartment, as a cost-effective way of increasing…
GO:0006096	The chemical reactions and pathways resulting in the breakdown of a carbohydrate into pyruvate, with the concomitant production of a small amount of ATP. Glycolysis begins with the metabolism of a carbohydrate to generate products that can enter the pathway and ends with the production of pyruvate. Pyruvate may be converted to ethanol, lactate, or other small molecules, or fed into the TCA cycle.
GO:0004332	Catalysis of the reaction: D-fructose 1,6-bisphosphate = glycerone phosphate + D-glyceraldehyde-3-phosphate.
GO:0001510	Posttranscriptional addition of a methyl group to either a nucleotide or 2'-O ribose in a polyribonucleotide. Usually uses S-adenosylmethionine as a cofactor.
GO:0004177	Catalysis of the hydrolysis of N-terminal amino acid residues from in a polypeptide chain.
GO:0006164	The chemical reactions and pathways resulting in the formation of a purine nucleotide, a compound consisting of nucleoside (a purine base linked to a deoxyribose or ribose sugar) esterified with a phosphate group at either the 3' or 5'-hydroxyl group of the sugar.
GO:0006606	The directed movement of a protein from the cytoplasm to the nucleus.
GO:0008235	Catalysis of the hydrolysis of a peptide bond not more than three residues from the N- or C-terminus of a polypeptide chain by a mechanism in which water acts as a nucleophile, one or two metal ions hold the water molecule in place, and charged amino acid side chains are ligands for the metal ions.
GO:0009220	The chemical reactions and pathways resulting in the formation of a pyrimidine ribonucleotide, a compound consisting of nucleoside (a pyrimidine base linked to a ribose sugar) esterified with a phosphate group at either the 3' or 5'-hydroxyl group of the sugar.
GO:0009640	The control of plant growth, development, and differentiation by the duration and nature of light, independent of photosynthesis.
GO:0010388	The modification of cullins by removal of ubiquitin-like protein NEDD8 (RUB1).
GO:0005730	A small, dense body one or more of which are present in the nucleus of eukaryotic cells. It is rich in RNA and protein, is not bounded by a limiting membrane, and is not seen during mitosis. Its prime function is the transcription of the nucleolar DNA into 45S ribosomal-precursor RNA, the processing of this RNA into 5.8S, 18S, and 28S components of ribosomal RNA, and the association of these comp…
GO:0005886	The membrane surrounding a cell that separates the cell from its external environment. It consists of a phospholipid bilayer and associated proteins.
GO:0003979	Catalysis of the reaction: H(2)O + 2 NAD(+) + UDP-alpha-D-glucose = 3 H(+) + 2 NADH + UDP-alpha-D-glucuronate.
GO:0051287	Interacting selectively and non-covalently with nicotinamide adenine dinucleotide, a coenzyme involved in many redox and biosynthetic reactions; binding may be to either the oxidized form, NAD+, or the reduced form, NADH.
GO:0000166	Interacting selectively and non-covalently with a nucleotide, any compound consisting of a nucleoside that is esterified with (ortho)phosphate or an oligophosphate at any hydroxyl group on the ribose or deoxyribose.
GO:0003676	Interacting selectively and non-covalently with any nucleic acid.
GO:0004743	Catalysis of the reaction: ATP + pyruvate = ADP + phosphoenolpyruvate.
GO:0030955	Interacting selectively and non-covalently with potassium (K+) ions.
GO:0006096	The chemical reactions and pathways resulting in the breakdown of a carbohydrate into pyruvate, with the concomitant production of a small amount of ATP. Glycolysis begins with the metabolism of a carbohydrate to generate products that can enter the pathway and ends with the production of pyruvate. Pyruvate may be converted to ethanol, lactate, or other small molecules, or fed into the TCA cycle.
GO:0000287	Interacting selectively and non-covalently with magnesium (Mg) ions.
GO:0030145	Interacting selectively and non-covalently with manganese (Mn) ions.
GO:0006007	The chemical reactions and pathways resulting in the breakdown of glucose, the aldohexose gluco-hexose.
GO:0004619	Catalysis of the reaction: 2-phospho-D-glycerate = 3-phospho-D-glycerate.
GO:0005737	All of the contents of a cell excluding the plasma membrane and nucleus, but including other subcellular structures.
GO:0006355	Any process that modulates the frequency, rate or extent of cellular DNA-templated transcription.
GO:0008270	Interacting selectively and non-covalently with zinc (Zn) ions.
GO:0003677	Any molecular function by which a gene product interacts selectively and non-covalently with DNA (deoxyribonucleic acid).
GO:0000166	Interacting selectively and non-covalently with a nucleotide, any compound consisting of a nucleoside that is esterified with (ortho)phosphate or an oligophosphate at any hydroxyl group on the ribose or deoxyribose.
GO:0003676	Interacting selectively and non-covalently with any nucleic acid.
GO:0004550	Catalysis of the reaction: ATP + nucleoside diphosphate = ADP + nucleoside triphosphate.
GO:0006183	The chemical reactions and pathways resulting in the formation of GTP, guanosine triphosphate.
GO:0006241	The chemical reactions and pathways resulting in the formation of CTP, cytidine 5'-triphosphate.
GO:0005524	Interacting selectively and non-covalently with ATP, adenosine 5'-triphosphate, a universally important coenzyme and enzyme regulator.
GO:0006228	The chemical reactions and pathways resulting in the formation of UTP, uridine (5'-)triphosphate.
GO:0008137	Catalysis of the reaction: NADH + H+ + ubiquinone = NAD+ + ubiquinol.
GO:0009853	A light-dependent catabolic process occurring concomitantly with photosynthesis in plants (especially C3 plants) whereby dioxygen (O2) is consumed and carbon dioxide (CO2) is evolved. The substrate is glycolate formed in large quantities in chloroplasts from 2-phosphoglycolate generated from ribulose 1,5-bisphosphate by the action of ribulose-bisphosphate carboxylase; the glycolate enters the per…
GO:0051537	Interacting selectively and non-covalently with a 2 iron, 2 sulfur (2Fe-2S) cluster; this cluster consists of two iron atoms, with two inorganic sulfur atoms found between the irons and acting as bridging ligands.
GO:0051788	Any process that results in a change in state or activity of a cell or an organism (in terms of movement, secretion, enzyme production, gene expression, etc.) as a result of a misfolded protein stimulus.
GO:0080129	The aggregation, arrangement and bonding together of a mature, active 20S proteasome core particle complex that does not contain any regulatory particles.
GO:0006511	The chemical reactions and pathways resulting in the breakdown of a protein or peptide by hydrolysis of its peptide bonds, initiated by the covalent attachment of a ubiquitin group, or multiple ubiquitin groups, to the protein.
GO:0006979	Any process that results in a change in state or activity of a cell or an organism (in terms of movement, secretion, enzyme production, gene expression, etc.) as a result of oxidative stress, a state often resulting from exposure to high levels of reactive oxygen species, e.g. superoxide anions, hydrogen peroxide (H2O2), and hydroxyl radicals.
GO:0008270	Interacting selectively and non-covalently with zinc (Zn) ions.
GO:0005747	A protein complex located in the mitochondrial inner membrane that forms part of the mitochondrial respiratory chain. It contains about 25 different polypeptide subunits, including NADH dehydrogenase (ubiquinone), flavin mononucleotide and several different iron-sulfur clusters containing non-heme iron. The iron undergoes oxidation-reduction between Fe(II) and Fe(III), and catalyzes proton transl…
GO:0003871	Catalysis of the reaction: 5-methyltetrahydropteroyltri-L-glutamate + L-homocysteine = L-methionine + tetrahydropteroyltri-L-glutamate.
GO:0009086	The chemical reactions and pathways resulting in the formation of methionine (2-amino-4-(methylthio)butanoic acid), a sulfur-containing, essential amino acid found in peptide linkage in proteins.
GO:0008270	Interacting selectively and non-covalently with zinc (Zn) ions.
GO:0009651	Any process that results in a change in state or activity of a cell or an organism (in terms of movement, secretion, enzyme production, gene expression, etc.) as a result of a stimulus indicating an increase or decrease in the concentration of salt (particularly but not exclusively sodium and chloride ions) in the environment.
GO:0009750	Any process that results in a change in state or activity of a cell or an organism (in terms of movement, secretion, enzyme production, gene expression, etc.) as a result of a fructose stimulus.
GO:0048767	The process in which the root hair grows longer.
GO:0003677	Any molecular function by which a gene product interacts selectively and non-covalently with DNA (deoxyribonucleic acid).
GO:0005634	A membrane-bounded organelle of eukaryotic cells in which chromosomes are housed and replicated. In most cells, the nucleus contains all of the cell's chromosomes except the organellar chromosomes, and is the site of RNA synthesis and processing. In some species, or in specialized cell types, RNA metabolism or DNA replication may be absent.
GO:0006351	The cellular synthesis of RNA on a template of DNA.
GO:0006355	Any process that modulates the frequency, rate or extent of cellular DNA-templated transcription.
GO:0006816	The directed movement of calcium (Ca) ions into, out of or within a cell, or between cells, by means of some agent such as a transporter or pore.
GO:0006833	The directed movement of water (H2O) into, out of or within a cell, or between cells, by means of some agent such as a transporter or pore.
GO:0007030	A process that is carried out at the cellular level which results in the assembly, arrangement of constituent parts, or disassembly of the Golgi apparatus.
GO:0007033	A process that is carried out at the cellular level which results in the assembly, arrangement of constituent parts, or disassembly of a vacuole.
GO:0005737	All of the contents of a cell excluding the plasma membrane and nucleus, but including other subcellular structures.
GO:0004655	Catalysis of the reaction: 2 5-aminolevulinate = 2 H(2)O + H(+) + porphobilinogen.
GO:0046872	Interacting selectively and non-covalently with any metal ion.
GO:0006779	The chemical reactions and pathways resulting in the formation of any member of a large group of derivatives or analogs of porphyrin. Porphyrin consists of a ring of four pyrrole nuclei linked each to the next at their alpha positions through a methine group.
GO:0008171	Catalysis of the transfer of a methyl group to the oxygen atom of an acceptor molecule.
GO:0019544	The chemical reactions and pathways resulting in the breakdown of arginine into other compounds, including glutamate.
GO:0005739	A semiautonomous, self replicating organelle that occurs in varying numbers, shapes, and sizes in the cytoplasm of virtually all eukaryotic cells. It is notably the site of tissue respiration.
GO:0008453	Catalysis of the reaction: L-alanine + glyoxylate = pyruvate + glycine.
GO:0030170	Interacting selectively and non-covalently with pyridoxal 5' phosphate, 3-hydroxy-5-(hydroxymethyl)-2-methyl4-pyridine carboxaldehyde 5' phosphate, the biologically active form of vitamin B6.
GO:0005774	The lipid bilayer surrounding the vacuole and separating its contents from the cytoplasm of the cell.
GO:0009853	A light-dependent catabolic process occurring concomitantly with photosynthesis in plants (especially C3 plants) whereby dioxygen (O2) is consumed and carbon dioxide (CO2) is evolved. The substrate is glycolate formed in large quantities in chloroplasts from 2-phosphoglycolate generated from ribulose 1,5-bisphosphate by the action of ribulose-bisphosphate carboxylase; the glycolate enters the per…
GO:0008270	Interacting selectively and non-covalently with zinc (Zn) ions.
GO:0009658	A process that is carried out at the cellular level which results in the assembly, arrangement of constituent parts, or disassembly of the chloroplast.
GO:0010006	Protein translocon complex at the chloroplast outer membrane.
GO:0015450	Primary active carrier-mediated transport of a protein across a membrane, driven by the hydrolysis of the diphosphate bond of inorganic pyrophosphate, ATP, or another nucleoside triphosphate. The transport protein may or may not be transiently phosphorylated, but the substrate is not phosphorylated.
GO:0048481	The process whose specific outcome is the progression of the ovule over time, from its formation to the mature structure. The ovule is the structure in seed plants enclosing the female gametophyte, and is composed of the nucellus, one or two integuments, and the funiculus; it develops into the seed.
GO:0005774	The lipid bilayer surrounding the vacuole and separating its contents from the cytoplasm of the cell.
GO:0031359	The component of the chloroplast outer membrane consisting of the gene products that have some part that penetrates at least one leaflet of the membrane bilayer. This component includes gene products that are buried in the bilayer with no exposure outside the bilayer.
GO:0045037	The import of proteins into the chloroplast stroma. Import depends on ATP hydrolysis catalyzed by stromal chaperones. Chloroplast stromal proteins, such as the S subunit of rubisco, have a N-terminal stromal-import sequence of about 44 amino acids which is cleaved from the protein precursor after import.
GO:0048598	The process in which anatomical structures are generated and organized during the embryonic phase. The embryonic phase begins with zygote formation. The end of the embryonic phase is organism-specific. For example, it would be at birth for mammals, larval hatching for insects and seed dormancy in plants.
GO:0005524	Interacting selectively and non-covalently with ATP, adenosine 5'-triphosphate, a universally important coenzyme and enzyme regulator.
GO:0016491	Catalysis of an oxidation-reduction (redox) reaction, a reversible chemical reaction in which the oxidation state of an atom or atoms within a molecule is altered. One substrate acts as a hydrogen or electron donor and becomes oxidized, while the other acts as hydrogen or electron acceptor and becomes reduced.
GO:0045892	Any process that stops, prevents, or reduces the frequency, rate or extent of cellular DNA-templated transcription.
GO:0010181	Interacting selectively and non-covalently with FMN, flavin mononucleotide, the coenzyme or the prosthetic group of various flavoprotein oxidoreductase enzymes.
GO:0016787	Catalysis of the hydrolysis of various bonds, e.g. C-O, C-N, C-C, phosphoric anhydride bonds, etc. Hydrolase is the systematic name for any enzyme of EC class 3.
GO:0009269	Any process that results in a change in state or activity of a cell or an organism (in terms of movement, secretion, enzyme production, gene expression, etc.) as a result of a desiccation stimulus, extreme dryness resulting from the prolonged deprivation of water.
GO:0008270	Interacting selectively and non-covalently with zinc (Zn) ions.
GO:0003677	Any molecular function by which a gene product interacts selectively and non-covalently with DNA (deoxyribonucleic acid).
GO:0006355	Any process that modulates the frequency, rate or extent of cellular DNA-templated transcription.
GO:0005839	A multisubunit barrel shaped endoprotease complex, which is the core of the proteasome complex.
GO:0005634	A membrane-bounded organelle of eukaryotic cells in which chromosomes are housed and replicated. In most cells, the nucleus contains all of the cell's chromosomes except the organellar chromosomes, and is the site of RNA synthesis and processing. In some species, or in specialized cell types, RNA metabolism or DNA replication may be absent.
GO:0051603	The hydrolysis of a peptide bond or bonds within a protein as part of the chemical reactions and pathways resulting in the breakdown of a protein by individual cells.
GO:0005737	All of the contents of a cell excluding the plasma membrane and nucleus, but including other subcellular structures.
GO:0004298	Catalysis of the hydrolysis of internal peptide bonds in a polypeptide chain by a mechanism in which the hydroxyl group of a threonine residue at the active center acts as a nucleophile.
GO:0006559	The chemical reactions and pathways resulting in the breakdown of phenylalanine, 2-amino-3-phenylpropanoic acid.
GO:0045548	Catalysis of the reaction: L-phenylalanine = NH(4)(+) + trans-cinnamate.
GO:0009800	The chemical reactions and pathways resulting in the formation of cinnamic acid, 3-phenyl-2-propenoic acid.
GO:0005737	All of the contents of a cell excluding the plasma membrane and nucleus, but including other subcellular structures.
GO:0005544	Interacting selectively and non-covalently with phospholipids, a class of lipids containing phosphoric acid as a mono- or diester, in the presence of calcium.
GO:0005509	Interacting selectively and non-covalently with calcium ions (Ca2+).
GO:0016787	Catalysis of the hydrolysis of various bonds, e.g. C-O, C-N, C-C, phosphoric anhydride bonds, etc. Hydrolase is the systematic name for any enzyme of EC class 3.
GO:0009058	The chemical reactions and pathways resulting in the formation of substances; typically the energy-requiring part of metabolism in which simpler substances are transformed into more complex ones.
GO:0005985	The chemical reactions and pathways involving sucrose, the disaccharide fructofuranosyl-glucopyranoside.
GO:0016157	Catalysis of the reaction: UDP-glucose + D-fructose = UDP + sucrose.
GO:0005524	Interacting selectively and non-covalently with ATP, adenosine 5'-triphosphate, a universally important coenzyme and enzyme regulator.
GO:0005829	The part of the cytoplasm that does not contain organelles but which does contain other particulate matter, such as protein complexes.
GO:0005524	Interacting selectively and non-covalently with ATP, adenosine 5'-triphosphate, a universally important coenzyme and enzyme regulator.
GO:0019509	The generation of L-methionine (2-amino-4-(methylthio)butanoic acid) from methylthioadenosine.
GO:0046522	Catalysis of the reaction: S-methyl-5-thio-D-ribose + ATP = S-methyl-5-thio-alpha-D-ribose 1-phosphate + ADP + 2 H(+).
GO:0005524	Interacting selectively and non-covalently with ATP, adenosine 5'-triphosphate, a universally important coenzyme and enzyme regulator.
GO:0003755	Catalysis of the reaction: peptidyl-proline (omega=180) = peptidyl-proline (omega=0).
GO:0006457	The process of assisting in the covalent and noncovalent assembly of single chain polypeptides or multisubunit complexes into the correct tertiary structure.
GO:0003676	Interacting selectively and non-covalently with any nucleic acid.
GO:0005524	Interacting selectively and non-covalently with ATP, adenosine 5'-triphosphate, a universally important coenzyme and enzyme regulator.
GO:0004386	Catalysis of the reaction: NTP + H2O = NDP + phosphate, to drive the unwinding of a DNA or RNA helix.
GO:0005737	All of the contents of a cell excluding the plasma membrane and nucleus, but including other subcellular structures.
GO:0016787	Catalysis of the hydrolysis of various bonds, e.g. C-O, C-N, C-C, phosphoric anhydride bonds, etc. Hydrolase is the systematic name for any enzyme of EC class 3.
GO:0005524	Interacting selectively and non-covalently with ATP, adenosine 5'-triphosphate, a universally important coenzyme and enzyme regulator.
GO:0030163	The chemical reactions and pathways resulting in the breakdown of a protein by the destruction of the native, active configuration, with or without the hydrolysis of peptide bonds.
GO:0005840	An intracellular organelle, about 200 A in diameter, consisting of RNA and protein. It is the site of protein biosynthesis resulting from translation of messenger RNA (mRNA). It consists of two subunits, one large and one small, each containing only protein and RNA. Both the ribosome and its subunits are characterized by their sedimentation coefficients, expressed in Svedberg units (symbol: S). H…
GO:0006412	The cellular metabolic process in which a protein is formed, using the sequence of a mature mRNA molecule to specify the sequence of amino acids in a polypeptide chain. Translation is mediated by the ribosome, and begins with the formation of a ternary complex between aminoacylated initiator methionine tRNA, GTP, and initiation factor 2, which subsequently associates with the small subunit of the…
GO:0003735	The action of a molecule that contributes to the structural integrity of the ribosome.
GO:0019843	Interacting selectively and non-covalently with ribosomal RNA.
GO:0000287	Interacting selectively and non-covalently with magnesium (Mg) ions.
GO:0004427	Catalysis of the reaction: diphosphate + H(2)O = H(+) + 2 phosphate.
GO:0005737	All of the contents of a cell excluding the plasma membrane and nucleus, but including other subcellular structures.
GO:0006796	The chemical reactions and pathways involving the phosphate group, the anion or salt of any phosphoric acid.
GO:0000166	Interacting selectively and non-covalently with a nucleotide, any compound consisting of a nucleoside that is esterified with (ortho)phosphate or an oligophosphate at any hydroxyl group on the ribose or deoxyribose.
GO:0003676	Interacting selectively and non-covalently with any nucleic acid.
GO:0016773	Catalysis of the transfer of a phosphorus-containing group from one compound (donor) to an alcohol group (acceptor).
GO:0004001	Catalysis of the reaction: ATP + adenosine = ADP + AMP.
GO:0006166	Any process which produces a purine nucleoside from derivatives of it, without de novo synthesis.
GO:0005737	All of the contents of a cell excluding the plasma membrane and nucleus, but including other subcellular structures.
GO:0006796	The chemical reactions and pathways involving the phosphate group, the anion or salt of any phosphoric acid.
GO:0000287	Interacting selectively and non-covalently with magnesium (Mg) ions.
GO:0004427	Catalysis of the reaction: diphosphate + H(2)O = H(+) + 2 phosphate.
GO:0005524	Interacting selectively and non-covalently with ATP, adenosine 5'-triphosphate, a universally important coenzyme and enzyme regulator.
GO:0004553	Catalysis of the hydrolysis of any O-glycosyl bond.
GO:0005975	The chemical reactions and pathways involving carbohydrates, any of a group of organic compounds based of the general formula Cx(H2O)y. Includes the formation of carbohydrate derivatives by the addition of a carbohydrate residue to another molecule.
GO:0003677	Any molecular function by which a gene product interacts selectively and non-covalently with DNA (deoxyribonucleic acid).
GO:0000786	A complex comprised of DNA wound around a multisubunit core and associated proteins, which forms the primary packing unit of DNA into higher order structures.
GO:0005634	A membrane-bounded organelle of eukaryotic cells in which chromosomes are housed and replicated. In most cells, the nucleus contains all of the cell's chromosomes except the organellar chromosomes, and is the site of RNA synthesis and processing. In some species, or in specialized cell types, RNA metabolism or DNA replication may be absent.
GO:0009570	The space enclosed by the double membrane of a chloroplast but excluding the thylakoid space. It contains DNA, ribosomes and some temporary products of photosynthesis.
GO:0004807	Catalysis of the reaction: D-glyceraldehyde 3-phosphate = glycerone phosphate.
GO:0009506	A fine cytoplasmic channel, found in all higher plants, that connects the cytoplasm of one cell to that of an adjacent cell.
GO:0009060	The enzymatic release of energy from inorganic and organic compounds (especially carbohydrates and fats) which requires oxygen as the terminal electron acceptor.
GO:0005886	The membrane surrounding a cell that separates the cell from its external environment. It consists of a phospholipid bilayer and associated proteins.
GO:0006972	Any process that results in a change in state or activity of a cell or an organism (in terms of movement, secretion, enzyme production, gene expression, etc.) as a result of detection of, or exposure to, a hyperosmotic environment, i.e. an environment with a higher concentration of solutes than the organism or cell.
GO:0006098	The process in which glucose is oxidized, coupled to NADPH synthesis. Glucose 6-P is oxidized with the formation of carbon dioxide (CO2), ribulose 5-phosphate and reduced NADP; ribulose 5-P then enters a series of reactions interconverting sugar phosphates. The pentose phosphate pathway is a major source of reducing equivalents for biosynthesis reactions and is also important for the conversion o…
GO:0006096	The chemical reactions and pathways resulting in the breakdown of a carbohydrate into pyruvate, with the concomitant production of a small amount of ATP. Glycolysis begins with the metabolism of a carbohydrate to generate products that can enter the pathway and ends with the production of pyruvate. Pyruvate may be converted to ethanol, lactate, or other small molecules, or fed into the TCA cycle.
GO:0005739	A semiautonomous, self replicating organelle that occurs in varying numbers, shapes, and sizes in the cytoplasm of virtually all eukaryotic cells. It is notably the site of tissue respiration.
GO:0019344	The chemical reactions and pathways resulting in the formation of cysteine, 2-amino-3-mercaptopropanoic acid.
GO:0044262	The chemical reactions and pathways involving carbohydrates, any of a group of organic compounds based of the general formula Cx(H2O)y, as carried out by individual cells.
GO:0009853	A light-dependent catabolic process occurring concomitantly with photosynthesis in plants (especially C3 plants) whereby dioxygen (O2) is consumed and carbon dioxide (CO2) is evolved. The substrate is glycolate formed in large quantities in chloroplasts from 2-phosphoglycolate generated from ribulose 1,5-bisphosphate by the action of ribulose-bisphosphate carboxylase; the glycolate enters the per…
GO:0009266	Any process that results in a change in state or activity of a cell or an organism (in terms of movement, secretion, enzyme production, gene expression, etc.) as a result of a temperature stimulus.
GO:0080129	The aggregation, arrangement and bonding together of a mature, active 20S proteasome core particle complex that does not contain any regulatory particles.
GO:0005774	The lipid bilayer surrounding the vacuole and separating its contents from the cytoplasm of the cell.
GO:0006833	The directed movement of water (H2O) into, out of or within a cell, or between cells, by means of some agent such as a transporter or pore.
GO:0005829	The part of the cytoplasm that does not contain organelles but which does contain other particulate matter, such as protein complexes.
GO:0051788	Any process that results in a change in state or activity of a cell or an organism (in terms of movement, secretion, enzyme production, gene expression, etc.) as a result of a misfolded protein stimulus.
GO:0006094	The formation of glucose from noncarbohydrate precursors, such as pyruvate, amino acids and glycerol.
GO:0043161	The chemical reactions and pathways resulting in the breakdown of a protein or peptide by hydrolysis of its peptide bonds, initiated by the covalent attachment of ubiquitin, and mediated by the proteasome.
GO:0007030	A process that is carried out at the cellular level which results in the assembly, arrangement of constituent parts, or disassembly of the Golgi apparatus.
GO:0048046	The cell membranes and intracellular regions in a plant are connected through plasmodesmata, and plants may be described as having two major compartments: the living symplast and the non-living apoplast. The apoplast is external to the plasma membrane and includes cell walls, intercellular spaces and the lumen of dead structures such as xylem vessels. Water and solutes pass freely through it.
GO:0005507	Interacting selectively and non-covalently with copper (Cu) ions.
GO:0005618	The rigid or semi-rigid envelope lying outside the cell membrane of plant, fungal, most prokaryotic cells and some protozoan parasites, maintaining their shape and protecting them from osmotic lysis. In plants it is made of cellulose and, often, lignin; in fungi it is composed largely of polysaccharides; in bacteria it is composed of peptidoglycan; in protozoan parasites such as Giardia species, …
GO:0009535	The pigmented membrane of a chloroplast thylakoid. An example of this component is found in Arabidopsis thaliana.
GO:0005509	Interacting selectively and non-covalently with calcium ions (Ca2+).
GO:0019898	The component of a membrane consisting of gene products and protein complexes that are loosely bound to one of its surfaces, but not integrated into the hydrophobic region.
GO:0009654	A complex, composed of a cluster of manganese, calcium and chloride ions bound to extrinsic proteins, that catalyzes the splitting of water to O2 and 4 H+. In cyanobacteria there are five extrinsic proteins in OEC (PsbO, PsbP-like, PsbQ-like, PsbU and PsbV), while in plants there are only three (PsbO, PsbP and PsbQ).
GO:0015979	The synthesis by organisms of organic chemical compounds, especially carbohydrates, from carbon dioxide (CO2) using energy obtained from light rather than from the oxidation of chemical compounds.
GO:0003924	Catalysis of the reaction: GTP + H2O = GDP + phosphate.
GO:0005525	Interacting selectively and non-covalently with GTP, guanosine triphosphate.
GO:0008612	The modification of peptidyl-lysine to form hypusine, peptidyl-N6-(4-amino-2-hydroxybutyl)-L-lysine.
GO:0045901	Any process that activates or increases the frequency, rate or extent of translational elongation.
GO:0003743	Functions in the initiation of ribosome-mediated translation of mRNA into a polypeptide.
GO:0006452	A mechanism whereby different proteins may result from a single mRNA molecule, due to a change in the parsing of three nucleotides per codon relative to an initiating AUG codon.
GO:0003746	Functions in chain elongation during polypeptide synthesis at the ribosome.
GO:0043022	Interacting selectively and non-covalently with any part of a ribosome.
GO:0045905	Any process that activates or increases the frequency, rate or extent of translational termination.
GO:0008270	Interacting selectively and non-covalently with zinc (Zn) ions.
GO:0009086	The chemical reactions and pathways resulting in the formation of methionine (2-amino-4-(methylthio)butanoic acid), a sulfur-containing, essential amino acid found in peptide linkage in proteins.
GO:0003871	Catalysis of the reaction: 5-methyltetrahydropteroyltri-L-glutamate + L-homocysteine = L-methionine + tetrahydropteroyltri-L-glutamate.
GO:0006511	The chemical reactions and pathways resulting in the breakdown of a protein or peptide by hydrolysis of its peptide bonds, initiated by the covalent attachment of a ubiquitin group, or multiple ubiquitin groups, to the protein.
GO:0004298	Catalysis of the hydrolysis of internal peptide bonds in a polypeptide chain by a mechanism in which the hydroxyl group of a threonine residue at the active center acts as a nucleophile.
GO:0019773	The proteasome core subcomplex that constitutes the two outer rings of the proteasome core complex. An example of this component is found in Mus musculus.
GO:0005634	A membrane-bounded organelle of eukaryotic cells in which chromosomes are housed and replicated. In most cells, the nucleus contains all of the cell's chromosomes except the organellar chromosomes, and is the site of RNA synthesis and processing. In some species, or in specialized cell types, RNA metabolism or DNA replication may be absent.
GO:0005737	All of the contents of a cell excluding the plasma membrane and nucleus, but including other subcellular structures.
GO:0016740	Catalysis of the transfer of a group, e.g. a methyl group, glycosyl group, acyl group, phosphorus-containing, or other groups, from one compound (generally regarded as the donor) to another compound (generally regarded as the acceptor). Transferase is the systematic name for any enzyme of EC class 2.
GO:0006656	The chemical reactions and pathways resulting in the formation of phosphatidylcholines, any of a class of glycerophospholipids in which the phosphatidyl group is esterified to the hydroxyl group of choline.
GO:0000234	Catalysis of the reaction: S-adenosyl-L-methionine + ethanolamine phosphate = S-adenosyl-L-homocysteine + N-methylethanolamine phosphate.
GO:0004568	Catalysis of the hydrolysis of (1->4)-beta linkages of N-acetyl-D-glucosamine (GlcNAc) polymers of chitin and chitodextrins.
GO:0016998	The chemical reactions and pathways resulting in the breakdown of macromolecules that form part of a cell wall.
GO:0006032	The chemical reactions and pathways resulting in the breakdown of chitin, a linear polysaccharide consisting of beta-(1->4)-linked N-acetyl-D-glucosamine residues.
GO:0005975	The chemical reactions and pathways involving carbohydrates, any of a group of organic compounds based of the general formula Cx(H2O)y. Includes the formation of carbohydrate derivatives by the addition of a carbohydrate residue to another molecule.
GO:0004602	Catalysis of the reaction: 2 glutathione + hydrogen peroxide = oxidized glutathione + 2 H2O.
GO:0006979	Any process that results in a change in state or activity of a cell or an organism (in terms of movement, secretion, enzyme production, gene expression, etc.) as a result of oxidative stress, a state often resulting from exposure to high levels of reactive oxygen species, e.g. superoxide anions, hydrogen peroxide (H2O2), and hydroxyl radicals.
GO:0033014	The chemical reactions and pathways leading to the formation of tetrapyrroles, natural pigments containing four pyrrole rings joined by one-carbon units linking position 2 of one pyrrole ring to position 5 of the next.
GO:0016829	Catalysis of the cleavage of C-C, C-O, C-N and other bonds by other means than by hydrolysis or oxidation, or conversely adding a group to a double bond. They differ from other enzymes in that two substrates are involved in one reaction direction, but only one in the other direction. When acting on the single substrate, a molecule is eliminated and this generates either a new double bond or a new…
GO:0005840	An intracellular organelle, about 200 A in diameter, consisting of RNA and protein. It is the site of protein biosynthesis resulting from translation of messenger RNA (mRNA). It consists of two subunits, one large and one small, each containing only protein and RNA. Both the ribosome and its subunits are characterized by their sedimentation coefficients, expressed in Svedberg units (symbol: S). H…
GO:0006412	The cellular metabolic process in which a protein is formed, using the sequence of a mature mRNA molecule to specify the sequence of amino acids in a polypeptide chain. Translation is mediated by the ribosome, and begins with the formation of a ternary complex between aminoacylated initiator methionine tRNA, GTP, and initiation factor 2, which subsequently associates with the small subunit of the…
GO:0003735	The action of a molecule that contributes to the structural integrity of the ribosome.
GO:0008270	Interacting selectively and non-covalently with zinc (Zn) ions.
GO:0009086	The chemical reactions and pathways resulting in the formation of methionine (2-amino-4-(methylthio)butanoic acid), a sulfur-containing, essential amino acid found in peptide linkage in proteins.
GO:0003871	Catalysis of the reaction: 5-methyltetrahydropteroyltri-L-glutamate + L-homocysteine = L-methionine + tetrahydropteroyltri-L-glutamate.
GO:0006950	Any process that results in a change in state or activity of a cell or an organism (in terms of movement, secretion, enzyme production, gene expression, etc.) as a result of a disturbance in organismal or cellular homeostasis, usually, but not necessarily, exogenous (e.g. temperature, humidity, ionizing radiation).
GO:0006457	The process of assisting in the covalent and noncovalent assembly of single chain polypeptides or multisubunit complexes into the correct tertiary structure.
GO:0005524	Interacting selectively and non-covalently with ATP, adenosine 5'-triphosphate, a universally important coenzyme and enzyme regulator.
GO:0006511	The chemical reactions and pathways resulting in the breakdown of a protein or peptide by hydrolysis of its peptide bonds, initiated by the covalent attachment of a ubiquitin group, or multiple ubiquitin groups, to the protein.
GO:0009853	A light-dependent catabolic process occurring concomitantly with photosynthesis in plants (especially C3 plants) whereby dioxygen (O2) is consumed and carbon dioxide (CO2) is evolved. The substrate is glycolate formed in large quantities in chloroplasts from 2-phosphoglycolate generated from ribulose 1,5-bisphosphate by the action of ribulose-bisphosphate carboxylase; the glycolate enters the per…
GO:0051788	Any process that results in a change in state or activity of a cell or an organism (in terms of movement, secretion, enzyme production, gene expression, etc.) as a result of a misfolded protein stimulus.
GO:0080129	The aggregation, arrangement and bonding together of a mature, active 20S proteasome core particle complex that does not contain any regulatory particles.
GO:0005634	A membrane-bounded organelle of eukaryotic cells in which chromosomes are housed and replicated. In most cells, the nucleus contains all of the cell's chromosomes except the organellar chromosomes, and is the site of RNA synthesis and processing. In some species, or in specialized cell types, RNA metabolism or DNA replication may be absent.
GO:0005749	A protein complex located in the mitochondrial inner membrane that forms part of the mitochondrial respiratory chain. Contains the four polypeptide subunits of succinate dehydrogenase, flavin-adenine dinucleotide and iron-sulfur. Catalyzes the oxidation of succinate by ubiquinone. Connects the TCA cycle with the respiratory chain.

## Sheet: cluster analysis
Figure S1. Cluster analysis of 99 protein spots identified as unique proteins plus protein DHN5 and plant physiological parameters water saturation deficit (WSD), osmotic potential (OP) and 13C discrimination (13C).
Cluster analysis was performed in PermutMatrix software with the data subjected to Z-score transformation. Euclidean distances and Ward´s minimum criteria were selected for the analysis.
C1 - control samples (65% SWC); D1 - drought 1 samples (35% SWC); D2 - drought 2 samples (30% SWC).

## Sheet: cluster 1
Table S5. Arrangement of 2D-DIGE experiment.
IS - internal standard (mixed sample); C I - C III - control samples (3 biological replicates); D1 I - D1 III - drought 1 samples (3 biological replicates); D2 I - D2 IV - drought 2 samples (4 biological replicates)
	2D-DIGE schema
		Cy2	Cy3	Cy5
	gel 1	IS	D1 I	C II
	gel 2	IS	D1 III	D2 I
	gel 3	IS	C I	D2 II
	gel 4	IS	D2 III	D1 III
	gel 5	IS	D2 IV	C III
Figure S2. Dynamics of protein spot density (ssp 6108) in cluster 1 (A; B) and protein spot functional annotation (C).
																C
A	ssp 6108
																Cluster 1
																Signalling and regulatory proteins	0
																DNA and RNA regulation and processing	1
																Carbohydrate metabolism	0
																ATP metabolism	1
																Respiration	0
																Photosynthesis	1
																Protein metabolism	0
																Amino acid metabolism	0
																SAM metabolism	0
																Phospholipid metabolism	0
																Stress/defence	2
																Flavonoid metabolism	1
																Phytohormone metabolism	0
																Cytoskeleton	0
																Transport proteins	1
																Non-identified	1
																	8
B

## Sheet: cluster2
Figure S3. Dynamics of protein spot density (ssp 6513; ssp 7109) in cluster 2 (A; B) and protein spot functional annotation (C).
A																C
ssp 7109																Cluster 2
																Signalling and regulatory proteins	0
																DNA and RNA regulation and processing	0
																Carbohydrate metabolism	0
																ATP metabolism	0
																Respiration	1
																Photosynthesis	0
																Protein metabolism	1
																Amino acid metabolism	1
																SAM metabolism	1
																Phospholipid metabolism	0
																Stress/defence	1
																Flavonoid metabolism	1
																Phytohormone metabolism	0
																Cytoskeleton	1
																Transport proteins	0
																Non-identified	1
																	8
ssp 6513
B

## Sheet: cluster 3
Figure S4. Dynamics of protein spot density (ssp 6813; ssp 9009) in cluster 3 (A; B) and protein spot functional annotation (C).
A
ssp 9009															C
															Cluster 3
															Signalling and regulatory proteins	0
															DNA and RNA regulation and processing	0
															Carbohydrate metabolism	4
															ATP metabolism	0
															Respiration	0
															Photosynthesis	0
															Protein metabolism	2
															Amino acid metabolism	3
															SAM metabolism	0
															Phospholipid metabolism	0
															Stress/defence	4
															Flavonoid metabolism	0
															Phytohormone metabolism	0
															Cytoskeleton	0
															Transport proteins	0
															Non-identified	12
																25
ssp 6813
B

## Sheet: cluster 4
Figure S5. Dynamics of protein spot density (ssp 8809) in cluster 4 (A; B) and protein spot functional annotation (C).
A															C
ssp 8809															Cluster 4
															Signalling and regulatory proteins	0
															DNA and RNA regulation and processing	0
															Carbohydrate metabolism	2
															ATP metabolism	0
															Respiration	0
															Photosynthesis	0
															Protein metabolism	1
															Amino acid metabolism	2
															SAM metabolism	0
															Phospholipid metabolism	0
															Stress/defence	2
															Flavonoid metabolism	0
															Phytohormone metabolism	0
															Cytoskeleton	0
															Transport proteins	0
															Non-identified	2
																9
B

[truncated: 6 more sheets: cluster 5, cluster 6, cluster 7, cluster 8 , parameters for identification, MS-MS identification]
